# Supplementary material for: Unveiling and verification of mitochondria-related genes as potential diagnostic biomarkers in ulcerative colitis based on bioinformatics analysis and experimental validation
Source: PLoS One. 2025 Nov 4;20(11):e0336224. doi: 10.1371/journal.pone.0336224 (PMC12585056; doi:10.1371/journal.pone.0336224)
Supplement: S1 Data — (ZIP) [file pone.0336224.s001.zip]

Archive with 2 entries (2 files):
- RAW DATA.xlsx
- Raw data_WB_figure 8KL.tif
