# Supplementary material for: Unveiling and verification of mitochondria-related genes as potential diagnostic biomarkers in ulcerative colitis based on bioinformatics analysis and experimental validation
Source: PLoS One. 2025 Nov 4;20(11):e0336224. doi: 10.1371/journal.pone.0336224 (PMC12585056; doi:10.1371/journal.pone.0336224)
Supplement: S1 Data — (ZIP) [file pone.0336224.s001.zip › RAW DATA.xlsx]

## Sheet: Figure 8CD
IHC-ACADM-40.0x-HC-1									IHC-ACADM-40.0x-HC-2									IHC-ACADM-40.0x-HC-3
IHC-ACADM-40.0x-UC-1									IHC-ACADM-40.0x-UC-2									IHC-ACADM-40.0x-UC-3
IHC	area	mean	InTDen	RawIntDen	MinThr	MaxThr	AOD	Normalization	P Value
ACADM-40.0x-HC-1.jpg	1703241	0.223545	380751	270166399	0.682264	0.0138432	0.223545	1.00323	3e-06
ACADM-40.0x-HC-2.jpg	1416859	0.227801	322762	221661279	0.666178	0.0263289	0.227801	1.02233
ACADM-40.0x-HC-3.jpg	1393375	0.217129	302542	222493555	0.682264	0.0299632	0.217129	0.974437
ACADM-40.0x-UC-1.jpg	629183	0.0980873	61714.9	128540800	0.165991	0.00513964	0.0980873	0.440199
ACADM-40.0x-UC-2.jpg	917567	0.0945853	86788.4	188658012	0.146469	0.0156051	0.0945853	0.424482
ACADM-40.0x-UC-3.jpg	625783	0.0944636	59113.7	128971839	0.171012	0.00341966	0.0944636	0.423936

## Sheet: Figure 8EF
IHC-ACADSB-40.0x-HC-1									IHC-ACADSB-40.0x-HC-2									IHC-ACADSB-40.0x-HC-3
IHC-ACADSB-40.0x-UC-1									IHC-ACADSB-40.0x-UC-2									IHC-ACADSB-40.0x-UC-3
IHC	area	mean	InTDen	RawIntDen	MinThr	MaxThr	AOD	Normalization	P Value
ACADSB-40.0x-HC-1.jpg	3367588	0.200449	675029	548045266	0.361217	0.107687	0.200449	0.976323	6.8e-05
ACADSB-40.0x-HC-2.jpg	3899923	0.203828	794914	630040808	0.369114	0.107687	0.203828	0.992783
ACADSB-40.0x-HC-3.jpg	4572150	0.211652	967707	732310593	0.438057	0.0863939	0.211652	1.03089
ACADSB-40.0x-UC-1.jpg	3112837	0.0969143	301678	635575585	0.132382	0.0700804	0.0969143	0.472039
ACADSB-40.0x-UC-2.jpg	6033100	0.0831406	501595	1275433985	0.165991	0.0138432	0.0831406	0.404952
ACADSB-40.0x-UC-3.jpg	5115008	0.0759276	388370	1099080910	0.151268	0.0103408	0.0759276	0.36982

## Sheet: Figure 8GH
IF-ACADM-40.0x-HC-1-DAPI									IF-ACADM-40.0x-HC-1-ACADM									IF-ACADM-40.0x-HC-1-Merge
IF-ACADM-40.0x-HC-2-DAPI									IF-ACADM-40.0x-HC-2-ACADM									IF-ACADM-40.0x-HC-2-Merge
IF-ACADM-40.0x-HC-3-DAPI									IF-ACADM-40.0x-HC-3-ACADM									IF-ACADM-40.0x-HC-3-Merge
IF-ACADM-40.0x-UC-1-DAPI									IF-ACADM-40.0x-UC-1-ACADM									IF-ACADM-40.0x-UC-1-Merge
IF-ACADM-40.0x-UC-2-DAPI									IF-ACADM-40.0x-UC-2-ACADM									IF-ACADM-40.0x-UC-2-Merge
IF-ACADM-40.0x-UC-3-DAPI									IF-ACADM-40.0x-UC-3-ACADM									IF-ACADM-40.0x-UC-3-Merge
IF	area	mean	InTDen	RawIntDen	MinThr	MaxThr	AOD	Normalization	P Value
ACADM-40.0x-HC-1.jpg	2258307	0.794827	1.79496e+06	97509927	1.0086	0	0.794827	0.996274	2.3e-05
ACADM-40.0x-HC-2.jpg	1449150	0.790873	1.14609e+06	64367150	1.0086	0	0.790873	0.991318
ACADM-40.0x-HC-3.jpg	1777283	0.807699	1.43551e+06	75089102	1.02633	0	0.807699	1.01241
ACADM-40.0x-UC-1.jpg	127365	0.60877	77536	9405184	0.815476	0	0.60877	0.763062
ACADM-40.0x-UC-2.jpg	131865	0.601515	79318.8	9820938	0.80448	0	0.601515	0.753968
ACADM-40.0x-UC-3.jpg	171468	0.584216	100174	12764288	0.763088	0	0.584216	0.732285

## Sheet: Figure 8GI
IF-ACADSB-40.0x-HC-1-DAPI									IF-ACADSB-40.0x-HC-1-ACADSB									IF-ACADSB-40.0x-HC-1-Merge
IF-ACADSB-40.0x-HC-2-DAPI									IF-ACADSB-40.0x-HC-2-ACADSB									IF-ACADSB-40.0x-HC-2-Merge
IF-ACADSB-40.0x-HC-3-DAPI									IF-ACADSB-40.0x-HC-3-ACADSB									IF-ACADSB-40.0x-HC-3-Merge
IF-ACADSB-40.0x-UC-1-DAPI									IF-ACADSB-40.0x-UC-1-ACADSB									IF-ACADSB-40.0x-UC-1-Merge
IF-ACADSB-40.0x-UC-2-DAPI									IF-ACADSB-40.0x-UC-2-ACADSB									IF-ACADSB-40.0x-UC-2-Merge
IF-ACADSB-40.0x-UC-3-DAPI									IF-ACADSB-40.0x-UC-3-ACADSB									IF-ACADSB-40.0x-UC-3-Merge
IF	area	mean	InTDen	RawIntDen	MinThr	MaxThr	AOD	Normalization	P Value
ACADSB-40.0x-HC-1.jpg	2365119	0.664436	1.57147e+06	138051160	0.888026	0	0.664436	1.02977	0.000465
ACADSB-40.0x-HC-2.jpg	2320106	0.653373	1.5159e+06	138457062	0.875061	0	0.653373	1.01263
ACADSB-40.0x-HC-3.jpg	1618897	0.617866	1.00026e+06	104703364	0.850238	0	0.617866	0.957597
ACADSB-40.0x-UC-1.jpg	34072	0.376276	12820.5	4441060	0.614148	0	0.376276	0.58317
ACADSB-40.0x-UC-2.jpg	32994	0.416441	13740	4144316	0.716344	0	0.416441	0.645419
ACADSB-40.0x-UC-3.jpg	25554	0.34335	8773.97	3731011	0.682264	0	0.34335	0.53214

## Sheet: Figure 8KL
WB	PROTEIN	GAP	PROTEIN/GAP	Normalization	P Value
ACADM-HC-1	70742.7	71315	0.991976	1.01703	0.000146
ACADM-HC-2	65626.6	67302.9	0.975093	0.999716
ACADM-HC-3	69221	72177.4	0.95904	0.983258
ACADM-UC-1	37544.6	65811.1	0.57049	0.584897
ACADM-UC-2	35609.3	76908.1	0.46301	0.474702
ACADM-UC-3	34444.6	68733.6	0.501132	0.513787
ACADSB-HC-1	73952.8	64534.3	1.14595	1.02589	0.001188
ACADSB-HC-2	70670.7	67013.3	1.05458	0.944092
ACADSB-HC-3	76880.6	66819.9	1.15056	1.03002
ACADSB-UC-1	44360.4	62904.2	0.705207	0.631323
ACADSB-UC-2	42157.1	52880.9	0.797207	0.713685
ACADSB-UC-3	38534.1	56632.9	0.680419	0.609133
