# Supplementary material for: Unveiling and verification of mitochondria-related genes as potential diagnostic biomarkers in ulcerative colitis based on bioinformatics analysis and experimental validation
Source: PLoS One. 2025 Nov 4;20(11):e0336224. doi: 10.1371/journal.pone.0336224 (PMC12585056; doi:10.1371/journal.pone.0336224)
Supplement: S1 File — S1 Fig. ROC curves and expression level of hub genes. (A) ROC curves of 9 hub genes distinguish UCs from HCs. Expression levels of (B) ACAA2, (C) ACADM, (D) ACADS, (E) ACADSB, (F) ACSL1, (G) ALDH6A1, and (H) ETFDH. ROC, receiver operating characteristic. S2 Fig. PPI network of Mito-DEGs. S3 Fig. The evaluation of diagnostic model based on mitochondria-related genes to distinguish ulcerative colitis from healthy controls in training set. (A-D) presents model evaluation based on SVM. (E-H) presents model evaluation for decision tree. (I-L) presents model evaluation for logistic regression. (A, E, I) ROC curves. (B, F, J) Calibration curves. Smoothed lines fit to the curve and vertical bar illustrates the distribution of predictions. (C, G, K) Decision curves. (D, H, L) Clinical impact curves. S4 Fig. LASSO regression to select hub genes. (A) Cross validation for tuning parameter selection. (B) LASSO coefficient profiles of 7 mitochondria-related genes. S5 Fig. Cell proportion of 9 type of cells in UC and HC samples. S6 Fig. Venn plots illustrating the overlap among mitochondria-related genes, bulk-RNA sequencing differentially expressed genes (bulk-DEGs), and cell type-specific DEGs across nine distinct cell populations. S1 Table. RNA sequencing data enrolled in study. GEO, Gene Expression Omnibus; HC, healthy control; UC, ulcerative colitis. S2 Table. DEGs were identified between UCs and HCs. S3 Table. The expression of Mito-DEGs in UCs and HCs. The hub genes are highlighted in red font. S4 Table. The assessment of diagnostic model in training and validation sets. S5 Table. DEGs were identified between high and low mitochondrial gene expression in UC. S6 Table. GSEA enrichment analysis in mitochondrial structure and function in high-expression mitochondria UC compared to low-expression mitochondria UC. S7 Table. GSEA enrichment analysis in mitochondrial related metabolism in high-expression mitochondria UC compared to low-expression mitochondria UC. S8 Table. GSEA en [file pone.0336224.s002.zip › Supporting Information/S Table/S10 Table.xlsx]

## Sheet: S10 Table
S10 Table. Correlation between mitochondria expression and the structure and function of mitochondria
Items	Correlation index
GOBP_FATTY_ACID_CATABOLIC_PROCESS	0.925
KEGG_VALINE_LEUCINE_AND_ISOLEUCINE_DEGRADATION	0.924
GOBP_LIPID_OXIDATION	0.91
GOBP_MONOCARBOXYLIC_ACID_CATABOLIC_PROCESS	0.895
REACTOME_CITRIC_ACID_CYCLE_TCA_CYCLE	0.886
KEGG_CITRATE_CYCLE_TCA_CYCLE	0.873
GOMF_OXIDOREDUCTASE_ACTIVITY	0.872
GOBP_FATTY_ACID_METABOLIC_PROCESS	0.865
WP_AMINO_ACID_METABOLISM	0.855
WP_TCA_CYCLE_AND_DEFICIENCY_OF_PYRUVATE_DEHYDROGENASE_COMPLEX_PDHC	0.84
GOBP_MONOCARBOXYLIC_ACID_METABOLIC_PROCESS	0.837
REACTOME_FATTY_ACID_METABOLISM	0.836
GOBP_LIPID_METABOLIC_PROCESS	0.826
GOCC_RESPIRASOME	0.826
REACTOME_RESPIRATORY_ELECTRON_TRANSPORT	0.819
WP_7OXOC_AND_7BETAHC_PATHWAYS	0.793
GOBP_LIPID_CATABOLIC_PROCESS	0.788
GOBP_REGULATION_OF_MITOPHAGY	0.758
GOBP_PHOSPHOLIPID_METABOLIC_PROCESS	0.754
WP_MITOCHONDRIAL_COMPLEX_I_ASSEMBLY_MODEL_OXPHOS_SYSTEM	0.713
GOBP_MITOPHAGY	0.706
GOBP_AUTOPHAGY_OF_MITOCHONDRION	0.642
REACTOME_AUTOPHAGY	0.608
WP_AUTOPHAGY	0.507
GOBP_TRYPTOPHAN_METABOLIC_PROCESS	-0.583
GOMF_NADPLUS_NUCLEOSIDASE_ACTIVITY	-0.596
GOBP_CALCIUM_MEDIATED_SIGNALING	-0.599
GOBP_PURINERGIC_NUCLEOTIDE_RECEPTOR_SIGNALING_PATHWAY	-0.634
GOBP_SEQUESTERING_OF_CALCIUM_ION	-0.665
GOBP_POSITIVE_REGULATION_OF_CYTOSOLIC_CALCIUM_ION_CONCENTRATION	-0.67
GOBP_CALCIUM_ION_TRANSMEMBRANE_IMPORT_INTO_CYTOSOL	-0.73
GOBP_CALCIUM_ION_TRANSPORT	-0.757
