# Supplementary material for: Unveiling and verification of mitochondria-related genes as potential diagnostic biomarkers in ulcerative colitis based on bioinformatics analysis and experimental validation
Source: PLoS One. 2025 Nov 4;20(11):e0336224. doi: 10.1371/journal.pone.0336224 (PMC12585056; doi:10.1371/journal.pone.0336224)
Supplement: S1 File — S1 Fig. ROC curves and expression level of hub genes. (A) ROC curves of 9 hub genes distinguish UCs from HCs. Expression levels of (B) ACAA2, (C) ACADM, (D) ACADS, (E) ACADSB, (F) ACSL1, (G) ALDH6A1, and (H) ETFDH. ROC, receiver operating characteristic. S2 Fig. PPI network of Mito-DEGs. S3 Fig. The evaluation of diagnostic model based on mitochondria-related genes to distinguish ulcerative colitis from healthy controls in training set. (A-D) presents model evaluation based on SVM. (E-H) presents model evaluation for decision tree. (I-L) presents model evaluation for logistic regression. (A, E, I) ROC curves. (B, F, J) Calibration curves. Smoothed lines fit to the curve and vertical bar illustrates the distribution of predictions. (C, G, K) Decision curves. (D, H, L) Clinical impact curves. S4 Fig. LASSO regression to select hub genes. (A) Cross validation for tuning parameter selection. (B) LASSO coefficient profiles of 7 mitochondria-related genes. S5 Fig. Cell proportion of 9 type of cells in UC and HC samples. S6 Fig. Venn plots illustrating the overlap among mitochondria-related genes, bulk-RNA sequencing differentially expressed genes (bulk-DEGs), and cell type-specific DEGs across nine distinct cell populations. S1 Table. RNA sequencing data enrolled in study. GEO, Gene Expression Omnibus; HC, healthy control; UC, ulcerative colitis. S2 Table. DEGs were identified between UCs and HCs. S3 Table. The expression of Mito-DEGs in UCs and HCs. The hub genes are highlighted in red font. S4 Table. The assessment of diagnostic model in training and validation sets. S5 Table. DEGs were identified between high and low mitochondrial gene expression in UC. S6 Table. GSEA enrichment analysis in mitochondrial structure and function in high-expression mitochondria UC compared to low-expression mitochondria UC. S7 Table. GSEA enrichment analysis in mitochondrial related metabolism in high-expression mitochondria UC compared to low-expression mitochondria UC. S8 Table. GSEA en [file pone.0336224.s002.zip › Supporting Information/S Table/S11 Table.xlsx]

## Sheet: S11 Table
S11 Table. Correlation between mitochondria expression and pathogenic factors
Items	Correlation index
WP_PPARALPHA_PATHWAY	0.749
WP_PPAR_SIGNALING_PATHWAY	0.657
KEGG_PPAR_SIGNALING_PATHWAY	0.654
REACTOME_MTOR_SIGNALLING	0.601
GOBP_NUCLEOTIDE_BINDING_OLIGOMERIZATION_DOMAIN_CONTAINING_2_SIGNALING_PATHWAY	-0.515
GOBP_RECEPTOR_SIGNALING_PATHWAY_VIA_STAT	-0.516
REACTOME_INTERLEUKIN_35_SIGNALLING	-0.525
REACTOME_INTERLEUKIN_9_SIGNALING	-0.526
GOBP_LEUKOCYTE_MEDIATED_CYTOTOXICITY	-0.538
KEGG_JAK_STAT_SIGNALING_PATHWAY	-0.551
REACTOME_PLATELET_ACTIVATION_SIGNALING_AND_AGGREGATION	-0.553
GOBP_PHAGOCYTOSIS	-0.556
GOMF_LIPOPOLYSACCHARIDE_IMMUNE_RECEPTOR_ACTIVITY	-0.557
GOBP_G_PROTEIN_COUPLED_RECEPTOR_SIGNALING_PATHWAY	-0.568
GOBP_LIPOPOLYSACCHARIDE_MEDIATED_SIGNALING_PATHWAY	-0.571
GOBP_ANTIGEN_RECEPTOR_MEDIATED_SIGNALING_PATHWAY	-0.579
GOBP_T_CELL_MEDIATED_IMMUNITY	-0.58
WP_PI3KAKT_SIGNALING_PATHWAY	-0.588
GOBP_VASCULAR_ENDOTHELIAL_GROWTH_FACTOR_SIGNALING_PATHWAY	-0.589
GOBP_ADENYLATE_CYCLASE_MODULATING_G_PROTEIN_COUPLED_RECEPTOR_SIGNALING_PATHWAY	-0.596
GOBP_CALCIUM_MEDIATED_SIGNALING	-0.599
GOBP_LEUKOCYTE_MEDIATED_IMMUNITY	-0.624
REACTOME_INTERLEUKIN_21_SIGNALING	-0.627
REACTOME_INTERLEUKIN_2_SIGNALING	-0.643
GOBP_B_CELL_MEDIATED_IMMUNITY	-0.677
GOBP_COMPLEMENT_RECEPTOR_MEDIATED_SIGNALING_PATHWAY	-0.678
KEGG_COMPLEMENT_AND_COAGULATION_CASCADES	-0.716
GOBP_ACUTE_INFLAMMATORY_RESPONSE_TO_ANTIGENIC_STIMULUS	-0.789
