# Supplementary material for: Unveiling and verification of mitochondria-related genes as potential diagnostic biomarkers in ulcerative colitis based on bioinformatics analysis and experimental validation
Source: PLoS One. 2025 Nov 4;20(11):e0336224. doi: 10.1371/journal.pone.0336224 (PMC12585056; doi:10.1371/journal.pone.0336224)
Supplement: S1 File — S1 Fig. ROC curves and expression level of hub genes. (A) ROC curves of 9 hub genes distinguish UCs from HCs. Expression levels of (B) ACAA2, (C) ACADM, (D) ACADS, (E) ACADSB, (F) ACSL1, (G) ALDH6A1, and (H) ETFDH. ROC, receiver operating characteristic. S2 Fig. PPI network of Mito-DEGs. S3 Fig. The evaluation of diagnostic model based on mitochondria-related genes to distinguish ulcerative colitis from healthy controls in training set. (A-D) presents model evaluation based on SVM. (E-H) presents model evaluation for decision tree. (I-L) presents model evaluation for logistic regression. (A, E, I) ROC curves. (B, F, J) Calibration curves. Smoothed lines fit to the curve and vertical bar illustrates the distribution of predictions. (C, G, K) Decision curves. (D, H, L) Clinical impact curves. S4 Fig. LASSO regression to select hub genes. (A) Cross validation for tuning parameter selection. (B) LASSO coefficient profiles of 7 mitochondria-related genes. S5 Fig. Cell proportion of 9 type of cells in UC and HC samples. S6 Fig. Venn plots illustrating the overlap among mitochondria-related genes, bulk-RNA sequencing differentially expressed genes (bulk-DEGs), and cell type-specific DEGs across nine distinct cell populations. S1 Table. RNA sequencing data enrolled in study. GEO, Gene Expression Omnibus; HC, healthy control; UC, ulcerative colitis. S2 Table. DEGs were identified between UCs and HCs. S3 Table. The expression of Mito-DEGs in UCs and HCs. The hub genes are highlighted in red font. S4 Table. The assessment of diagnostic model in training and validation sets. S5 Table. DEGs were identified between high and low mitochondrial gene expression in UC. S6 Table. GSEA enrichment analysis in mitochondrial structure and function in high-expression mitochondria UC compared to low-expression mitochondria UC. S7 Table. GSEA enrichment analysis in mitochondrial related metabolism in high-expression mitochondria UC compared to low-expression mitochondria UC. S8 Table. GSEA en [file pone.0336224.s002.zip › Supporting Information/S Table/S15 Table.xlsx]

## Sheet: S15 Table
S15 Table. Information of cell subpopulation.
Cluster ID	Cell type
0	B_cell
1	B_cell
2	T_cells
3	T_cells
4	T_cells
5	B_cell
6	Epithelial_cells
7	Smooth_muscle_cells
8	Epithelial_cells
9	B_cell
10	Epithelial_cells
11	B_cell
12	B_cell
13	Epithelial_cells
14	Monocyte
15	T_cells
16	NK_cell
17	B_cell
18	Smooth_muscle_cells
19	CMP
20	B_cell
21	Epithelial_cells
22	B_cell
23	Neutrophils
24	Monocyte
25	Epithelial_cells
26	T_cells
27	T_cells
28	B_cell
29	Epithelial_cells
30	Epithelial_cells
31	Epithelial_cells
32	Endothelial_cells
33	Monocyte
34	Epithelial_cells
35	Smooth_muscle_cells
36	B_cell
37	Smooth_muscle_cells
38	B_cell
39	B_cell
