# Supplementary material for: Unveiling and verification of mitochondria-related genes as potential diagnostic biomarkers in ulcerative colitis based on bioinformatics analysis and experimental validation
Source: PLoS One. 2025 Nov 4;20(11):e0336224. doi: 10.1371/journal.pone.0336224 (PMC12585056; doi:10.1371/journal.pone.0336224)
Supplement: S1 File — S1 Fig. ROC curves and expression level of hub genes. (A) ROC curves of 9 hub genes distinguish UCs from HCs. Expression levels of (B) ACAA2, (C) ACADM, (D) ACADS, (E) ACADSB, (F) ACSL1, (G) ALDH6A1, and (H) ETFDH. ROC, receiver operating characteristic. S2 Fig. PPI network of Mito-DEGs. S3 Fig. The evaluation of diagnostic model based on mitochondria-related genes to distinguish ulcerative colitis from healthy controls in training set. (A-D) presents model evaluation based on SVM. (E-H) presents model evaluation for decision tree. (I-L) presents model evaluation for logistic regression. (A, E, I) ROC curves. (B, F, J) Calibration curves. Smoothed lines fit to the curve and vertical bar illustrates the distribution of predictions. (C, G, K) Decision curves. (D, H, L) Clinical impact curves. S4 Fig. LASSO regression to select hub genes. (A) Cross validation for tuning parameter selection. (B) LASSO coefficient profiles of 7 mitochondria-related genes. S5 Fig. Cell proportion of 9 type of cells in UC and HC samples. S6 Fig. Venn plots illustrating the overlap among mitochondria-related genes, bulk-RNA sequencing differentially expressed genes (bulk-DEGs), and cell type-specific DEGs across nine distinct cell populations. S1 Table. RNA sequencing data enrolled in study. GEO, Gene Expression Omnibus; HC, healthy control; UC, ulcerative colitis. S2 Table. DEGs were identified between UCs and HCs. S3 Table. The expression of Mito-DEGs in UCs and HCs. The hub genes are highlighted in red font. S4 Table. The assessment of diagnostic model in training and validation sets. S5 Table. DEGs were identified between high and low mitochondrial gene expression in UC. S6 Table. GSEA enrichment analysis in mitochondrial structure and function in high-expression mitochondria UC compared to low-expression mitochondria UC. S7 Table. GSEA enrichment analysis in mitochondrial related metabolism in high-expression mitochondria UC compared to low-expression mitochondria UC. S8 Table. GSEA en [file pone.0336224.s002.zip › Supporting Information/S Table/S2 Table.xlsx]

## Sheet: S2 Table
S2 Table. DEGs were identified between UCs and HCs.
Genes	Mito-DEGs	log2(FC)	FDR
HMGCS2	Yes	-3.53	3.11e-71
ACSF2	Yes	-1.82	2.11e-67
SLC25A34	Yes	-1.43	4.17e-50
AIFM3	Yes	-1.4	2.44e-39
PXMP2	Yes	-1.38	1.34e-51
LDHD	Yes	-1.3	3.38e-40
EPHX2	Yes	-1.29	1.3e-34
MAOA	Yes	-1.28	2.84e-35
OSBPL1A	Yes	-1.19	8.05e-52
ACADS	Yes	-1.13	3.4e-54
ABAT	Yes	-1.1	2.88e-35
PHYH	Yes	-1.08	2.37e-53
ETFDH	Yes	-1.03	5.74e-47
MOCS1	Yes	-1.03	9.4e-59
CHPT1	Yes	-1.02	4.95e-27
CLYBL	Yes	-0.97	1.54e-39
OTC	Yes	-0.94	6.01e-29
CPT1A	Yes	-0.94	4.6e-35
TST	Yes	-0.93	2.59e-37
AKR1B10	Yes	-0.93	1.26e-19
CYCS	Yes	-0.9	1.5e-28
C6orf136	Yes	-0.88	2.64e-41
USP30	Yes	-0.87	1.38e-60
CPT2	Yes	-0.85	2.95e-41
CYP27A1	Yes	-0.81	2.34e-35
SLC25A23	Yes	-0.81	1.68e-34
PRDX6	Yes	-0.8	1.8e-48
ACSM3	Yes	-0.8	2.92e-16
SLC25A33	Yes	-0.79	5.6e-37
PDK2	Yes	-0.79	4.72e-62
NLN	Yes	-0.79	5.41e-54
MPST	Yes	-0.79	8.58e-33
HADH	Yes	-0.79	1.67e-32
ETHE1	Yes	-0.78	1.71e-23
FAM162A	Yes	-0.78	3.66e-39
PCK2	Yes	-0.78	6.81e-37
CHCHD10	Yes	-0.78	6e-49
TSTD1	Yes	-0.77	2.21e-36
ALDH18A1	Yes	-0.77	1.5e-45
ACADM	Yes	-0.76	1.24e-29
SUCLG2	Yes	-0.76	1.02e-36
AUH	Yes	-0.76	8.97e-33
SLC25A20	Yes	-0.76	2.84e-37
EHHADH	Yes	-0.75	1.17e-28
PDK4	Yes	-0.75	4.51e-22
AMT	Yes	-0.75	3.86e-36
HSDL2	Yes	-0.74	4.19e-39
NEU4	Yes	-0.74	4.09e-32
AKAP1	Yes	-0.74	1.22e-23
ATPAF1	Yes	-0.73	1.09e-49
CAT	Yes	-0.73	8.26e-15
NIPSNAP3A	Yes	-0.72	2.14e-19
ALDH6A1	Yes	-0.71	1.18e-32
HMGCL	Yes	-0.7	1.37e-37
HIGD1A	Yes	-0.7	2.07e-29
AFG3L2	Yes	-0.67	3.29e-37
AK3	Yes	-0.66	1.93e-33
MRPL35	Yes	-0.66	7.52e-30
NDUFC1	Yes	-0.65	6.07e-39
ECH1	Yes	-0.65	1.73e-39
HIBCH	Yes	-0.64	4.24e-32
ZADH2	Yes	-0.64	9.2e-35
SPR	Yes	-0.64	2.04e-22
ABCD3	Yes	-0.63	1.57e-26
BDH1	Yes	-0.63	9.97e-35
CRAT	Yes	-0.63	1.96e-31
ACOT13	Yes	-0.62	6.44e-24
NAGS	Yes	-0.62	1.53e-20
ACAA2	Yes	-0.61	1.5e-38
COX5A	Yes	-0.61	8e-37
HDHD3	Yes	-0.61	5.62e-20
FABP1	Yes	-0.59	1.67e-20
MRPL34	Yes	-0.59	1.17e-23
NUDT6	Yes	-0.59	4.74e-24
FAHD1	Yes	-0.58	2.18e-21
DHRS1	Yes	-0.58	3.62e-34
HADHA	Yes	-0.58	7.58e-37
OXR1	Yes	-0.58	5.96e-28
ACAA1	Yes	-0.57	1.49e-36
ME3	Yes	-0.57	3.88e-50
UQCR10	Yes	-0.56	1.7e-24
ETFB	Yes	-0.55	1.15e-21
SUOX	Yes	-0.55	1.77e-32
UQCRC1	Yes	-0.54	1.62e-16
MACROD1	Yes	-0.54	8.51e-39
C8orf82	Yes	-0.54	1.69e-16
ACADSB	Yes	-0.54	7.47e-26
TMEM65	Yes	-0.54	2.62e-33
ACOT11	Yes	-0.53	6.74e-41
LIAS	Yes	-0.53	3.72e-16
CISD3	Yes	-0.53	3.83e-31
MAVS	Yes	-0.53	7.69e-20
SPHK2	Yes	-0.53	7.81e-29
HEBP1	Yes	-0.53	4.67e-17
BPHL	Yes	-0.53	2.25e-26
COX5B	Yes	-0.52	9.31e-30
LYRM7	Yes	-0.52	4.7e-22
CYC1	Yes	-0.52	4.07e-20
CROT	Yes	-0.51	3.12e-19
TSFM	Yes	-0.51	1.12e-24
FASTKD1	Yes	-0.51	1.11e-31
BCKDHB	Yes	-0.51	2.64e-13
COQ5	Yes	-0.51	2.63e-30
ENDOG	Yes	-0.5	1.38e-16
PRELID2	Yes	-0.5	4.79e-14
BID	Yes	0.53	5.44e-23
FKBP10	Yes	0.54	8.42e-16
ACOT9	Yes	0.57	3.14e-31
CYP27B1	Yes	0.58	1.07e-14
RAB24	Yes	0.59	5.19e-19
PDP1	Yes	0.66	2.68e-21
ARMCX3	Yes	0.69	1.7e-60
BNIP3	Yes	0.7	1.28e-23
MTHFD2	Yes	0.72	1.08e-53
ARMCX2	Yes	0.74	2.04e-33
UCP2	Yes	0.75	1.99e-28
PMAIP1	Yes	0.75	2.62e-19
LAP3	Yes	0.78	4.33e-29
ACSL1	Yes	0.81	8.77e-17
SLC25A37	Yes	0.81	1.69e-35
SOD2	Yes	0.82	3.64e-18
SFXN3	Yes	0.86	1.3e-54
PRDX4	Yes	0.95	2.37e-51
STOM	Yes	1.11	2.23e-39
KMO	Yes	1.13	1.22e-27
CBR3	Yes	1.15	9.51e-49
AGPAT4	Yes	1.17	2.52e-49
BCL2A1	Yes	2.33	3.95e-46
AQP8	No	-4.91	2.52e-66
CLDN8	No	-4.09	1.25e-43
PCK1	No	-3.58	4.19e-43
SLC26A2	No	-3.42	8.29e-53
ABCG2	No	-3.11	8.76e-55
UGT2A3	No	-2.9	4.16e-61
GUCA2B	No	-2.72	1.5e-38
CHP2	No	-2.62	1.42e-47
GBA3	No	-2.55	3.31e-54
CWH43	No	-2.5	3.05e-39
MEP1B	No	-2.43	3.09e-52
MT1M	No	-2.43	1.42e-37
ADH1C	No	-2.33	1.02e-37
GUCA2A	No	-2.33	1.78e-38
BEST2	No	-2.2	1.32e-40
SLC30A10	No	-2.16	4.5e-35
TRPM6	No	-2.11	3.31e-45
APOBEC3B	No	-2.08	2.13e-71
SLC16A1	No	-2.06	8.12e-67
DEFB1	No	-1.97	6.57e-46
SLC16A9	No	-1.96	1.77e-40
DPP10	No	-1.95	5.48e-114
PITX2	No	-1.93	1.4e-42
DHRS11	No	-1.93	2.25e-52
SLC4A4	No	-1.9	3.55e-28
ABCB1	No	-1.9	1.64e-56
NPY1R	No	-1.89	2.05e-52
UGT2B17	No	-1.8	6.69e-09
TEX11	No	-1.79	5.74e-47
HSD3B2	No	-1.79	2.74e-41
SLC23A1	No	-1.76	7.93e-62
MS4A12	No	-1.76	6.77e-21
PKIB	No	-1.74	7.21e-42
PDE6A	No	-1.74	6.04e-73
PNLIPRP2	No	-1.73	2.37e-34
SELENBP1	No	-1.71	1.57e-53
SGK2	No	-1.7	3.9e-49
TUBAL3	No	-1.69	9.86e-40
RUNDC3B	No	-1.68	8.72e-71
CNTN3	No	-1.67	1.29e-46
HSPB3	No	-1.66	1.82e-55
HEPACAM2	No	-1.64	5.16e-21
PRAP1	No	-1.63	1.95e-24
ISX	No	-1.63	7.01e-30
VLDLR	No	-1.63	9.48e-53
SCUBE2	No	-1.61	8.15e-71
HSD17B2	No	-1.59	4.65e-46
CKB	No	-1.58	3.6e-30
ENTPD5	No	-1.57	4.9e-52
VIPR1	No	-1.57	2.01e-35
SLC38A4	No	-1.56	1.65e-69
EXPH5	No	-1.56	9.28e-29
TRHDE	No	-1.54	9.62e-52
MIER3	No	-1.53	1.39e-60
CA1	No	-1.52	1.71e-32
CAPN13	No	-1.52	9.51e-30
CD177	No	-1.5	5.18e-14
NR1H4	No	-1.49	1.19e-24
MEP1A	No	-1.49	6.89e-33
B4GALNT2	No	-1.48	4.92e-58
CDHR1	No	-1.47	1.55e-24
CYP4F2	No	-1.47	1.03e-35
PPARG	No	-1.46	1.23e-43
PIGZ	No	-1.45	1.4e-32
ACOX1	No	-1.45	1.97e-44
TMEM56	No	-1.44	5.03e-45
FAM189A1	No	-1.43	1.31e-43
NEURL1B	No	-1.43	4.57e-55
TMEM72	No	-1.43	9.59e-42
RHOU	No	-1.42	7.61e-55
BEST4	No	-1.42	8.33e-22
SATB2	No	-1.4	6.03e-31
PBLD	No	-1.39	5.83e-46
TMEM37	No	-1.38	5.08e-31
PAQR5	No	-1.38	7.83e-65
C2orf88	No	-1.37	1.17e-31
TMED6	No	-1.36	1e-33
MT1F	No	-1.36	2.34e-38
ZNF575	No	-1.36	1.51e-57
TSPAN7	No	-1.35	3.25e-48
GXYLT2	No	-1.35	7.3e-64
FLJ22763	No	-1.34	2.28e-26
CNGA1	No	-1.34	3.85e-47
LRRC19	No	-1.34	1.16e-29
PTPRR	No	-1.33	9.98e-20
CA7	No	-1.32	9.63e-22
VAV3	No	-1.32	1.55e-35
METTL7B	No	-1.32	4.03e-32
GHR	No	-1.32	5e-26
WDR78	No	-1.31	7.5e-65
THRB	No	-1.3	5.6e-26
CA2	No	-1.29	1.07e-25
HSD11B2	No	-1.29	5.6e-26
SLC17A4	No	-1.28	5.61e-53
PTGDR	No	-1.27	1.58e-38
SLC26A3	No	-1.27	5.33e-32
TINAG	No	-1.27	2.35e-32
CA12	No	-1.26	1.24e-38
C7orf31	No	-1.26	1.78e-50
FMO5	No	-1.26	2.32e-27
A1CF	No	-1.25	8.97e-33
SLC39A5	No	-1.25	4.39e-39
LRRC31	No	-1.24	6.92e-28
SCIN	No	-1.23	3.3e-25
PRKG2	No	-1.23	7.52e-70
NEDD4L	No	-1.22	1.43e-26
BSG	No	-1.21	6.23e-44
EFNA1	No	-1.21	5.53e-31
SCNN1B	No	-1.21	3.5e-17
MB	No	-1.21	9.61e-21
ANK3	No	-1.21	3.71e-35
SLC3A1	No	-1.21	9.71e-40
NPY	No	-1.21	2.59e-37
IGSF9	No	-1.21	1.28e-29
FMO4	No	-1.2	1.32e-42
PLCD1	No	-1.2	2.31e-45
PHLPP2	No	-1.2	1.45e-56
DEPDC7	No	-1.2	1.31e-38
CYP2B6	No	-1.19	1.94e-37
EYA2	No	-1.19	8.85e-30
CEACAM7	No	-1.18	1.43e-15
HOXA5	No	-1.17	2.61e-38
RETNLB	No	-1.17	1.1e-09
C1orf210	No	-1.17	4.7e-26
SEMA5A	No	-1.17	2.23e-60
CAMK2N1	No	-1.17	2.91e-35
PLEKHG6	No	-1.16	2.77e-32
SLC9A2	No	-1.16	4.1e-22
ACVR1C	No	-1.16	5.24e-40
TMEM63C	No	-1.16	7.77e-45
PRR15	No	-1.16	7.38e-34
P2RY1	No	-1.15	9.06e-38
GALNT12	No	-1.15	1.54e-29
SLC22A5	No	-1.15	2.73e-52
PADI2	No	-1.14	8.08e-40
CCNJL	No	-1.14	3.6e-43
ADH6	No	-1.14	1.32e-38
CYP4F12	No	-1.13	4.15e-34
SAMD13	No	-1.13	7.06e-32
CES2	No	-1.13	3.12e-38
CDX2	No	-1.12	4.32e-27
TMEM171	No	-1.12	4.48e-43
APPL2	No	-1.12	1.5e-32
MTMR11	No	-1.12	3.37e-54
GDPD2	No	-1.11	2.13e-33
PLA2G12B	No	-1.11	5.84e-41
SLC22A4	No	-1.11	3.46e-28
SPINK2	No	-1.11	6.04e-41
MAMDC2	No	-1.11	3.08e-19
LOC727916	No	-1.11	2.92e-32
PPP2R3A	No	-1.1	9.44e-50
TMEM38B	No	-1.1	6.61e-47
YBX2	No	-1.09	9.97e-23
LAMA1	No	-1.09	2.94e-41
GIPC2	No	-1.09	3.07e-30
EDN3	No	-1.09	2.65e-32
PANK1	No	-1.08	5.56e-29
HHLA2	No	-1.08	5.61e-27
CDKN2B	No	-1.08	3.19e-45
CNNM2	No	-1.08	1.72e-45
PPP1R14C	No	-1.08	5.02e-26
RAPGEFL1	No	-1.07	9e-36
SH3BGRL2	No	-1.07	1.1e-33
ETNK1	No	-1.07	6.87e-36
TMCC3	No	-1.07	5.43e-38
KLK1	No	-1.06	5e-26
HPGD	No	-1.05	2.67e-22
AHCYL2	No	-1.05	7.74e-43
RETSAT	No	-1.05	1.51e-35
HRCT1	No	-1.05	6.57e-20
PEX11A	No	-1.05	3.83e-44
AQP11	No	-1.04	1.1e-35
ANO5	No	-1.04	1.92e-27
BTNL8	No	-1.03	1.06e-06
FRMD1	No	-1.03	1.95e-33
SRI	No	-1.03	1.12e-47
NAAA	No	-1.03	1.09e-42
FLJ36848	No	-1.02	3e-29
IMPA2	No	-1.02	1.67e-43
VSTM2A	No	-1.02	1.33e-28
SLC19A3	No	-1.01	2.23e-81
ZG16	No	-1.01	4.8e-17
NAT8B	No	-1.01	8.34e-55
NETO2	No	-1.01	3.68e-27
DDC	No	-1.01	5.51e-37
SOSTDC1	No	-1	3.59e-16
STAP2	No	-1	3.57e-30
RPS6KA6	No	-1	6.15e-68
SYTL2	No	-1	1.01e-23
UGT2B28	No	-1	1.49e-39
KCNK5	No	-0.99	2.01e-32
CHAD	No	-0.98	1.13e-41
EDN1	No	-0.98	8.2e-36
IL1R2	No	-0.97	3.84e-22
MT1X	No	-0.97	1.5e-27
DDAH2	No	-0.96	1.88e-47
VSIG10	No	-0.96	4.17e-38
SCGB2A1	No	-0.96	5.35e-10
CDHR5	No	-0.95	3.32e-24
GPR160	No	-0.95	6.47e-25
MYO1A	No	-0.95	2.39e-20
GRAMD1C	No	-0.95	5.84e-38
TMEM98	No	-0.95	1.97e-31
AMPD1	No	-0.95	1.71e-24
MCOLN2	No	-0.94	2.65e-27
SLC22A18AS	No	-0.94	6.37e-31
SULT1A2	No	-0.94	4.37e-37
CLDN23	No	-0.94	2.67e-23
ANXA13	No	-0.94	1.75e-15
DISP2	No	-0.94	1.25e-23
NAALADL1	No	-0.93	2.33e-39
VSIG2	No	-0.93	2.98e-21
PTPRF	No	-0.92	1.5e-31
RNF128	No	-0.92	1.54e-28
PDZD3	No	-0.92	8.83e-39
MT1E	No	-0.92	1.44e-32
SNX30	No	-0.92	1.35e-44
SEMA6A	No	-0.92	7.59e-24
FXYD3	No	-0.92	9.95e-33
OPN3	No	-0.92	5.1e-45
NDRG2	No	-0.92	7.21e-20
LEAP2	No	-0.91	2.08e-27
LANCL3	No	-0.91	1.25e-50
INPP5J	No	-0.91	4.2e-32
C10orf99	No	-0.91	2.31e-13
GCNT2	No	-0.91	4.51e-57
LOC145837	No	-0.91	6.2e-30
GLB1L2	No	-0.91	1.57e-27
MUC20	No	-0.91	4.55e-25
MXI1	No	-0.91	5.97e-23
PTPRO	No	-0.91	7.14e-16
GNPTAB	No	-0.9	1.16e-41
PPARGC1A	No	-0.9	3.77e-46
XK	No	-0.9	6.93e-25
ACSS2	No	-0.9	6.94e-37
CNTN4	No	-0.9	1.05e-72
MT1G	No	-0.9	2.58e-32
SGK223	No	-0.89	6.66e-40
LOC286052	No	-0.89	1.08e-42
B3GNT8	No	-0.89	1.48e-43
SHROOM2	No	-0.89	1.83e-29
TM4SF5	No	-0.89	1.69e-22
FCGRT	No	-0.89	2.41e-59
PDZK1	No	-0.88	1.02e-12
SLITRK6	No	-0.88	7.6e-18
GPD1L	No	-0.88	5.84e-34
LIPC	No	-0.88	4.13e-39
MARVELD3	No	-0.88	2.19e-24
NR3C2	No	-0.88	2e-22
ITPKA	No	-0.88	4.5e-45
NAT2	No	-0.87	5.47e-19
TP53TG1	No	-0.87	3.72e-38
MPP7	No	-0.87	2.98e-39
C9orf24	No	-0.87	8.35e-39
ASB13	No	-0.87	9.69e-43
ZNRF3	No	-0.87	2.45e-31
XPNPEP2	No	-0.86	4.82e-20
TLN2	No	-0.86	1.21e-34
CYP2J2	No	-0.86	4.29e-24
MAP7D2	No	-0.86	6.72e-41
FAM110C	No	-0.86	7.25e-21
ACOX2	No	-0.86	1.93e-38
COBL	No	-0.86	8.44e-33
UGT2B15	No	-0.86	4.4e-17
ZDHHC23	No	-0.86	2.26e-31
CES3	No	-0.85	7.6e-28
ATP8A1	No	-0.85	4.87e-28
SLC39A2	No	-0.85	1.58e-27
NRARP	No	-0.85	1.79e-26
FAM150B	No	-0.85	1.78e-18
FAM195A	No	-0.84	1.28e-35
KCNJ2	No	-0.84	1.12e-21
NBEAL1	No	-0.84	3.72e-31
ASAP3	No	-0.84	1.59e-42
IHH	No	-0.84	1.77e-29
TDP2	No	-0.84	9.52e-36
CA4	No	-0.84	2.03e-09
KRT12	No	-0.84	2.82e-19
VIL1	No	-0.84	1.43e-35
ZNF57	No	-0.84	5.09e-30
RBKS	No	-0.83	3.81e-43
CNNM4	No	-0.83	3.46e-28
SERPINA6	No	-0.83	2.15e-18
CENPV	No	-0.83	1.1e-28
TP53INP2	No	-0.83	2.49e-32
C1orf226	No	-0.83	2.96e-24
HAVCR1	No	-0.83	2.27e-44
SLC23A3	No	-0.83	4.4e-48
NBPF1	No	-0.83	1.53e-30
ENDOD1	No	-0.82	4.19e-28
PLCD3	No	-0.82	2.13e-43
OCLN	No	-0.82	3.07e-33
EPB41L4B	No	-0.82	9.99e-46
RBP2	No	-0.82	8.23e-17
TTLL6	No	-0.82	2.2e-14
PAG1	No	-0.82	1.3e-38
ANKRD9	No	-0.82	4.76e-34
STRADB	No	-0.82	1.08e-41
TMEM220	No	-0.81	8.23e-16
LOC158402	No	-0.81	7.59e-25
BTNL3	No	-0.81	3.52e-20
TLE2	No	-0.8	5.31e-25
GOLT1A	No	-0.8	8.28e-25
BMP5	No	-0.8	1.16e-21
CLCA1	No	-0.8	3.62e-07
NR5A2	No	-0.8	6.14e-35
TRPM4	No	-0.8	5.03e-23
PTGR1	No	-0.8	7.94e-33
TFCP2L1	No	-0.79	9.07e-18
CLCN2	No	-0.79	2.43e-33
FZD5	No	-0.79	4.48e-34
PDE8A	No	-0.79	1.34e-41
ACOT8	No	-0.78	8.55e-49
PSD3	No	-0.78	2.19e-26
MEST	No	-0.78	1.57e-24
SCN9A	No	-0.78	1.73e-27
BTBD3	No	-0.78	2.03e-32
HAPLN1	No	-0.78	7.72e-13
TSPAN6	No	-0.78	5.62e-20
ZSWIM5	No	-0.78	4.56e-29
HPGDS	No	-0.78	1.68e-18
GUCY2C	No	-0.78	6.47e-20
PLXNA2	No	-0.78	2.4e-29
MMP28	No	-0.78	8.72e-24
BMP3	No	-0.77	9.29e-59
BCL2L15	No	-0.77	8.33e-20
PMM1	No	-0.77	2.36e-35
C5orf30	No	-0.77	2.62e-18
SULT1A1	No	-0.77	5.38e-30
C17orf97	No	-0.77	2.77e-16
C1orf115	No	-0.77	2.11e-26
LOC100289019	No	-0.77	7.07e-33
PKDCC	No	-0.77	1.06e-23
IL17RB	No	-0.77	5.53e-20
FGFR3	No	-0.76	1.29e-44
SVOPL	No	-0.76	1.62e-37
CRYL1	No	-0.76	6.47e-29
PAPSS2	No	-0.76	9.35e-22
RAB17	No	-0.76	4.55e-26
CMTM4	No	-0.76	2.86e-15
FLVCR1	No	-0.76	3.34e-28
CAPN9	No	-0.76	1.09e-10
PANK3	No	-0.76	1.56e-33
ACOT4	No	-0.76	1.65e-22
C9orf152	No	-0.76	1.42e-15
GSTM4	No	-0.76	1.27e-30
PRKACB	No	-0.76	1.69e-17
MGAT4B	No	-0.75	5.91e-43
TCEA3	No	-0.75	5.12e-19
GRAMD3	No	-0.75	3.82e-36
PGAP3	No	-0.75	7.77e-35
ANO10	No	-0.75	3.74e-42
SYT17	No	-0.75	2.47e-39
UGDH	No	-0.75	2.78e-41
EPB41L1	No	-0.75	5.96e-45
CDK20	No	-0.75	3.13e-41
DTX4	No	-0.75	7.75e-46
PHGR1	No	-0.75	1.01e-23
ENPP3	No	-0.75	3.69e-14
CNIH4	No	-0.75	6.75e-43
STARD10	No	-0.75	2.35e-16
PPP1R1B	No	-0.75	9.83e-20
SLC37A2	No	-0.75	1.22e-18
KBTBD11	No	-0.74	4.84e-35
NVL	No	-0.74	1.88e-37
MOGAT2	No	-0.74	5.31e-26
MYL5	No	-0.74	4.53e-31
CLCA4	No	-0.74	5.66e-10
LGALS2	No	-0.74	1.37e-10
RAVER2	No	-0.73	1.97e-47
MPND	No	-0.73	1.86e-32
ARL14	No	-0.73	1.37e-14
GJB1	No	-0.73	8.06e-28
TMC4	No	-0.73	1.54e-22
KLF4	No	-0.73	9.11e-16
F2RL1	No	-0.73	6.12e-18
CYP2S1	No	-0.72	8.27e-21
FOXD2	No	-0.72	2.56e-29
PAQR8	No	-0.72	1.79e-27
FAAH	No	-0.72	1.34e-24
TPH1	No	-0.72	1.82e-13
HSBP1L1	No	-0.71	7.19e-31
HSD17B11	No	-0.71	1.3e-33
SNX13	No	-0.71	1.72e-28
ZBTB7C	No	-0.71	1.62e-35
SLC20A1	No	-0.71	2.17e-31
ANKH	No	-0.71	4.79e-56
ARRDC4	No	-0.71	9.04e-26
KLB	No	-0.71	1.03e-30
SLC13A2	No	-0.71	2.2e-26
KIAA1804	No	-0.71	5.47e-27
SPINT1	No	-0.71	7.21e-28
MGAT4A	No	-0.71	2.65e-37
CCDC64B	No	-0.7	5.3e-18
FAR2	No	-0.7	2.39e-21
PGM1	No	-0.7	2.17e-41
HOXA2	No	-0.7	2.43e-35
TPRN	No	-0.7	5.47e-25
SPIRE2	No	-0.7	7.29e-26
C11orf54	No	-0.7	1.86e-25
GPR125	No	-0.7	3.41e-32
PVRL3	No	-0.7	6.47e-20
ANKS4B	No	-0.69	5.31e-21
XRCC6BP1	No	-0.69	2.17e-39
SLC20A2	No	-0.69	2.63e-26
TMEM141	No	-0.69	1.35e-24
GLTP	No	-0.69	3.54e-34
EPN3	No	-0.69	9.12e-19
SLC10A2	No	-0.69	1.25e-20
EFNA5	No	-0.69	4.29e-34
SLC9A3R1	No	-0.69	9.97e-35
SSTR1	No	-0.69	1.58e-35
DNMBP	No	-0.68	2.5e-29
LOC729680	No	-0.68	9.69e-23
GPA33	No	-0.68	5.73e-17
POF1B	No	-0.68	2.68e-10
F13A1	No	-0.68	9.7e-10
SLC44A1	No	-0.68	2.78e-41
CD160	No	-0.68	7.77e-21
ZFP3	No	-0.68	1.12e-30
C9orf40	No	-0.68	1.74e-34
ACVR2A	No	-0.68	5.38e-40
EPHX1	No	-0.68	4.93e-20
NAP1L2	No	-0.68	4.88e-32
MNX1	No	-0.68	5.75e-21
ENPP1	No	-0.68	7.44e-45
LOC100287525	No	-0.67	1.94e-36
RIMKLA	No	-0.67	2.31e-38
IYD	No	-0.67	6.6e-15
ADCY6	No	-0.67	1.05e-19
RNF135	No	-0.67	2.95e-47
CFD	No	-0.67	7.55e-20
SLC39A4	No	-0.67	5.8e-19
SCAPER	No	-0.67	4.36e-33
LOC553103	No	-0.67	1.24e-24
RGMB	No	-0.67	3.87e-21
LOC389332	No	-0.67	1.7e-21
TMEM120A	No	-0.67	2.18e-32
MT2A	No	-0.67	3e-22
P2RX4	No	-0.67	8.6e-20
HNMT	No	-0.67	1.41e-25
HIST1H2AE	No	-0.67	1.94e-20
OVOL1	No	-0.67	1.48e-32
SULT1B1	No	-0.67	2.09e-17
FRYL	No	-0.66	9.08e-23
ESRP1	No	-0.66	3.48e-18
ATP6V0D2	No	-0.66	9.89e-10
ADD3	No	-0.66	9.67e-24
EPB41L3	No	-0.66	3.8e-21
WASL	No	-0.66	4.23e-23
SLC16A5	No	-0.66	2.21e-28
TNNC2	No	-0.66	2.14e-33
PDCD4	No	-0.66	3.08e-24
MTM1	No	-0.66	2.59e-18
FREM2	No	-0.66	7.11e-39
SHROOM3	No	-0.65	5.93e-21
SLC36A1	No	-0.65	4.49e-60
CEP70	No	-0.65	1.28e-31
GNA11	No	-0.65	1.59e-17
TUFT1	No	-0.65	1.64e-23
ABCB11	No	-0.65	4.16e-45
GGT6	No	-0.65	2.31e-14
FAM83B	No	-0.65	5.33e-08
SLC44A3	No	-0.65	7.14e-21
RRAS2	No	-0.65	1.38e-31
FGF9	No	-0.64	9.14e-20
NR1I2	No	-0.64	3.75e-23
IRF6	No	-0.64	1.1e-15
TRAPPC6A	No	-0.64	8.47e-29
CXADR	No	-0.64	1.13e-11
ERMP1	No	-0.64	8e-29
DQX1	No	-0.64	4.67e-14
CCL13	No	-0.64	5e-10
CPM	No	-0.64	1.29e-15
SECTM1	No	-0.64	1.74e-13
OVOL2	No	-0.64	5.54e-28
HNF4G	No	-0.64	7.56e-19
TSHZ1	No	-0.64	9.35e-27
CTSA	No	-0.64	1.45e-37
DAO	No	-0.64	2.01e-24
ABCC13	No	-0.64	1.24e-11
KANK4	No	-0.63	2.09e-24
FHDC1	No	-0.63	9.21e-21
GAS2L3	No	-0.63	3.54e-29
IP6K2	No	-0.63	1.25e-43
ADH1A	No	-0.63	8.09e-29
SLC1A1	No	-0.63	2.73e-14
EDIL3	No	-0.63	4.57e-29
EMILIN3	No	-0.63	1.17e-19
PGRMC1	No	-0.63	2.26e-31
ZNF415	No	-0.63	7.31e-22
LOC100286922	No	-0.63	6.88e-17
GPR39	No	-0.63	4.84e-26
RMND5A	No	-0.63	4.9e-28
FNIP2	No	-0.63	6.5e-24
RBM47	No	-0.62	2.84e-16
PFN2	No	-0.62	1.36e-18
GMNN	No	-0.62	5.1e-26
ATP2B1	No	-0.62	4.27e-24
MST1	No	-0.62	1.81e-13
PLEKHH1	No	-0.62	1.65e-24
PLEKHA6	No	-0.62	2.18e-22
NUDT16P1	No	-0.62	2.14e-29
LRP4	No	-0.62	3.43e-07
CHGA	No	-0.62	4.29e-08
PLA2G12A	No	-0.62	2.78e-29
NDRG1	No	-0.62	4.85e-31
CLIP2	No	-0.62	7.32e-18
UGP2	No	-0.62	1.08e-26
GPRIN2	No	-0.62	4.65e-14
FAM19A2	No	-0.61	1.62e-42
FAM73B	No	-0.61	5.34e-32
MGLL	No	-0.61	1.78e-23
KLF5	No	-0.61	9.79e-20
SLC6A19	No	-0.61	2.57e-25
BCHE	No	-0.61	1.45e-11
NEURL3	No	-0.61	4.83e-16
MYO1D	No	-0.61	1.82e-46
INSR	No	-0.61	8e-31
UGT8	No	-0.61	6.9e-19
C2orf54	No	-0.61	1.25e-25
ZNF124	No	-0.61	2.64e-32
CD36	No	-0.61	2.3e-18
SMAD7	No	-0.61	9.07e-18
MYO15B	No	-0.61	4.66e-12
CTH	No	-0.6	4.99e-27
DYRK2	No	-0.6	3.84e-29
MYO5B	No	-0.6	7.06e-18
PYY	No	-0.6	1.47e-05
MPZL2	No	-0.6	1.74e-19
CASP6	No	-0.6	2.13e-24
HMGCR	No	-0.6	5.32e-20
LCMT1	No	-0.6	8.8e-43
PPP1R14D	No	-0.6	1.29e-14
SHD	No	-0.6	1.06e-21
LOC153546	No	-0.6	2.93e-29
CHN2	No	-0.6	6.39e-38
RAB11FIP1	No	-0.6	4.93e-20
MARCKS	No	-0.59	4.98e-25
GAL3ST4	No	-0.59	6.42e-25
CD163L1	No	-0.59	2.23e-18
CLMN	No	-0.59	1.26e-22
LLGL2	No	-0.59	2.95e-21
ABCA5	No	-0.59	1.62e-20
IFT57	No	-0.59	3.92e-24
MIER1	No	-0.59	3.54e-31
PTK6	No	-0.59	2.51e-16
GAB1	No	-0.59	7.61e-34
EAPP	No	-0.59	6.77e-16
EMP1	No	-0.59	3.04e-11
LOC283177	No	-0.59	1.5e-21
CEBPA	No	-0.59	1.32e-23
C4orf19	No	-0.59	5.71e-13
C15orf52	No	-0.58	2.03e-13
CPNE2	No	-0.58	8.32e-26
GGH	No	-0.58	1.18e-15
STX3	No	-0.58	3.06e-17
RNF138	No	-0.58	2.62e-22
CGN	No	-0.58	1.69e-11
NAPEPLD	No	-0.58	1.29e-28
VDR	No	-0.58	1.71e-28
TJP3	No	-0.58	1.16e-14
ARHGEF9	No	-0.58	8.27e-27
NMT2	No	-0.58	4.98e-34
AVPI1	No	-0.58	9.19e-20
SERINC5	No	-0.58	2.15e-22
GABRB2	No	-0.58	2.45e-15
NEK3	No	-0.58	5.55e-17
PTP4A1	No	-0.57	1.91e-21
BCAR3	No	-0.57	1.47e-16
GSTA1	No	-0.57	5.12e-14
TPRG1L	No	-0.57	2.4e-33
CBLN2	No	-0.57	3.97e-09
DENND2A	No	-0.57	5.06e-14
SEMA6D	No	-0.57	6.35e-16
ST6GAL2	No	-0.57	3.6e-10
ASPA	No	-0.57	2.97e-12
KIAA1211	No	-0.57	3.43e-13
TUSC1	No	-0.57	2.04e-32
KIFAP3	No	-0.57	1.65e-29
ABHD5	No	-0.57	1.24e-36
DSP	No	-0.57	3.61e-24
LTK	No	-0.57	8.85e-41
TNMD	No	-0.57	1.15e-37
FRAT2	No	-0.57	1.34e-27
TAT	No	-0.57	3.06e-36
ZNF33B	No	-0.57	2.04e-41
FAM13A	No	-0.57	6.23e-19
DAPK2	No	-0.57	5.65e-18
ZBTB10	No	-0.57	2.03e-32
PHOSPHO2	No	-0.57	5.76e-23
TRAK2	No	-0.57	2.61e-29
KIAA1324L	No	-0.56	8.95e-19
GOT1	No	-0.56	4.26e-26
NCKAP5	No	-0.56	3.06e-31
CITED2	No	-0.56	9.86e-16
PLD1	No	-0.56	7.01e-19
DSC2	No	-0.56	1.54e-14
HOOK1	No	-0.56	6.28e-16
ZNF823	No	-0.56	4.95e-24
MKRN1	No	-0.56	2.26e-38
NRIP1	No	-0.56	2.8e-16
CLRN3	No	-0.56	7.69e-16
TMEM125	No	-0.56	1.9e-13
MUT	No	-0.55	7.94e-27
SEPHS2	No	-0.55	3.22e-48
KIAA1324	No	-0.55	1.95e-09
DERA	No	-0.55	1.31e-23
SIPA1L2	No	-0.55	5.38e-22
PSEN1	No	-0.55	2.16e-12
RPS15A	No	-0.55	2.65e-26
ATP2C2	No	-0.55	3.12e-12
CTDSPL	No	-0.55	4.66e-20
BDH2	No	-0.55	6.25e-32
SLC35D1	No	-0.55	4.93e-13
GRHL2	No	-0.55	2.15e-12
HOXA7	No	-0.55	4.63e-24
OCRL	No	-0.55	9.07e-30
SDR42E1	No	-0.55	1.65e-32
CHKA	No	-0.55	5.52e-34
AGAP1	No	-0.55	7.78e-30
CXorf23	No	-0.55	1.28e-14
PGGT1B	No	-0.54	6.81e-16
ATP9A	No	-0.54	1.44e-28
GCNT1	No	-0.54	9.42e-21
HNF1B	No	-0.54	3.32e-14
C2orf82	No	-0.54	2.8e-24
TMEM133	No	-0.54	1.53e-15
LRRN3	No	-0.54	4.92e-19
PPP1R14A	No	-0.54	2.06e-11
ADAMDEC1	No	-0.54	4.2e-14
CLDN3	No	-0.54	5.86e-10
RNF157	No	-0.54	4.67e-23
TSPAN3	No	-0.54	6.18e-21
CAMK2D	No	-0.54	7.86e-20
SORBS3	No	-0.53	4.92e-31
LRRCC1	No	-0.53	2.1e-21
ALDH1A1	No	-0.53	2.48e-09
MFSD4	No	-0.53	1.48e-07
TESK2	No	-0.53	3.92e-22
PTN	No	-0.53	3.93e-13
ULK3	No	-0.53	8.61e-27
CAPN5	No	-0.53	8.31e-13
PPID	No	-0.53	2.32e-17
GALM	No	-0.53	3.46e-22
SPPL3	No	-0.53	1.52e-34
ATP1B3	No	-0.53	8.28e-11
CDH1	No	-0.53	4.07e-17
TMEM192	No	-0.53	1.1e-22
PPP1R3B	No	-0.53	9.75e-17
UNC5B	No	-0.53	1.32e-33
ELF3	No	-0.53	8.85e-13
RDH5	No	-0.53	1.04e-18
KIAA1715	No	-0.52	2.72e-16
LOC340090	No	-0.52	6.81e-28
ZNF439	No	-0.52	3.3e-19
MLLT3	No	-0.52	2.33e-15
EPB41L5	No	-0.52	2.03e-27
NDFIP2	No	-0.52	7.45e-12
STYK1	No	-0.52	2.01e-10
MARVELD2	No	-0.52	1.02e-14
UBL3	No	-0.52	1.03e-20
SORL1	No	-0.52	6.61e-16
USH1C	No	-0.52	1.78e-14
CLDN15	No	-0.52	7.08e-35
G6PC	No	-0.52	3.52e-30
CHMP4B	No	-0.52	3.39e-24
DIO3OS	No	-0.52	3.93e-29
CNKSR3	No	-0.52	3.6e-28
FRZB	No	-0.52	2.94e-11
ESRRA	No	-0.52	2.93e-40
IFT74	No	-0.52	8.21e-25
LOC344887	No	-0.52	1.85e-08
MAST2	No	-0.52	7.84e-34
RAB40B	No	-0.52	1.57e-28
HOXA3	No	-0.51	3.96e-36
FSIP2	No	-0.51	3.32e-19
SLC35D2	No	-0.51	5.48e-22
PEX19	No	-0.51	7.36e-38
EIF4EBP2	No	-0.51	1.13e-25
CRYBA2	No	-0.51	5.28e-11
ZNF703	No	-0.51	2.16e-15
SCAP	No	-0.51	1.64e-27
EDN2	No	-0.51	7.42e-34
SEPSECS	No	-0.51	1.67e-20
SPATA2	No	-0.51	3.16e-27
C19orf33	No	-0.51	3.07e-14
KIAA1522	No	-0.51	3.26e-16
OAF	No	-0.51	1.42e-44
ATP5F1	No	-0.51	4.81e-26
KCNK10	No	-0.51	9.83e-24
ABHD3	No	-0.51	1.48e-18
MPP5	No	-0.51	2.27e-28
SST	No	-0.51	0.00134147
AVIL	No	-0.51	2.76e-19
SCARB2	No	-0.51	2.56e-15
SLC1A7	No	-0.51	2.69e-30
C1orf106	No	-0.51	5.38e-12
KLK3	No	-0.51	3.49e-14
AKAP7	No	-0.5	1.68e-25
GDA	No	-0.5	3.43e-11
HOOK2	No	-0.5	3.48e-20
FABP2	No	-0.5	2.26e-16
PIP5K1B	No	-0.5	8.41e-14
DECR2	No	-0.5	1.5e-23
MBOAT1	No	-0.5	5.27e-17
ATOX1	No	0.5	9.96e-33
PSMB10	No	0.5	1.03e-21
PITPNC1	No	0.5	8.05e-23
EPS8L1	No	0.5	3.57e-11
PARVB	No	0.5	2.18e-19
MFAP4	No	0.5	7.43e-13
PREB	No	0.5	3.36e-26
MYO1B	No	0.5	4.56e-16
JUNB	No	0.5	2.98e-17
MAPKAPK2	No	0.5	2.45e-16
PRKCH	No	0.5	1.55e-22
LRRFIP1	No	0.5	4.11e-24
LAMB1	No	0.5	2.71e-21
OSR2	No	0.5	2.78e-10
WWTR1	No	0.51	4.76e-13
TNFAIP8L2	No	0.51	3.14e-12
FAM101B	No	0.51	1.14e-16
RAB33A	No	0.51	4.91e-14
PPA1	No	0.51	3.01e-36
ACSL4	No	0.51	4.1e-10
FAM69A	No	0.51	3.17e-18
PHF19	No	0.51	1.15e-26
CSRNP1	No	0.51	2.81e-13
AP1S2	No	0.51	4.65e-09
TNF	No	0.51	6.72e-10
SH3PXD2B	No	0.51	1.18e-30
MORC4	No	0.51	3.74e-31
SLC38A5	No	0.51	6.9e-13
PLA2G16	No	0.51	9.2e-20
CFLAR	No	0.51	6.13e-20
TIE1	No	0.51	5.01e-33
FADS3	No	0.51	1.7e-19
ADAM19	No	0.51	4.46e-27
GAPT	No	0.51	1.78e-10
LIMD2	No	0.51	2.19e-12
TIFAB	No	0.52	3.93e-12
PLEKHF1	No	0.52	1.17e-26
FAM65A	No	0.52	3.12e-21
TNFSF11	No	0.52	3.28e-16
FZD10	No	0.52	1.41e-12
TGFB1I1	No	0.52	4.68e-13
IFI35	No	0.52	6.62e-17
TMEM156	No	0.52	5.56e-13
SOCS1	No	0.52	5.9e-27
SRP19	No	0.52	1.41e-41
TM4SF4	No	0.52	0.000684203
CD48	No	0.52	5.79e-15
ZCCHC24	No	0.52	1.02e-24
SEMA3G	No	0.52	1.18e-14
LSAMP	No	0.52	3.3e-26
S100A3	No	0.52	3.73e-17
CFL2	No	0.52	5.39e-15
RNASE6	No	0.52	1.94e-15
XBP1	No	0.52	1.14e-44
PASK	No	0.52	3.89e-12
SULT1C2	No	0.52	3.03e-06
SEPN1	No	0.52	8.43e-26
TRAF3IP3	No	0.52	1.41e-13
SSR3	No	0.52	2.72e-19
ADCY4	No	0.52	1.24e-13
AKR1B1	No	0.52	4.68e-16
KCNJ15	No	0.53	1.24e-11
CD1D	No	0.53	8.58e-16
SSR4	No	0.53	3.62e-42
C4orf3	No	0.53	2.16e-20
CDC27	No	0.53	7.4e-42
FAM167B	No	0.53	1.13e-21
HPSE	No	0.53	1.48e-21
TNFAIP3	No	0.53	7.93e-13
TNFRSF10C	No	0.53	1.73e-16
ADRBK2	No	0.53	2.38e-18
VAMP5	No	0.53	9.47e-25
WISP1	No	0.53	1.06e-16
CLDN12	No	0.53	2.36e-25
EID3	No	0.53	1.79e-20
GLCCI1	No	0.53	2.66e-14
SLFN13	No	0.53	2.91e-19
GIMAP8	No	0.53	3.19e-32
MSI2	No	0.53	1.15e-25
APH1B	No	0.53	3.14e-33
IL11	No	0.53	1.47e-06
C2CD2	No	0.53	7.35e-24
ZNF281	No	0.53	2.61e-21
LY9	No	0.53	1.1e-10
KCNK6	No	0.53	9.08e-28
MAFB	No	0.53	5.22e-18
LOC730101	No	0.53	3.83e-16
SLC4A11	No	0.53	2.55e-22
PAM	No	0.54	6.89e-31
AKIRIN2	No	0.54	3.34e-21
TGIF2	No	0.54	2.26e-24
RAI14	No	0.54	1.11e-14
FERMT2	No	0.54	2.79e-21
TNFSF9	No	0.54	2.32e-17
CSF1R	No	0.54	3.05e-16
SEC11C	No	0.54	7.55e-29
ERO1LB	No	0.54	7.85e-28
MMP14	No	0.54	7.38e-16
IFIT5	No	0.54	1.41e-20
APBA2	No	0.54	1.75e-20
CLIP4	No	0.54	4.03e-16
ITPR1	No	0.54	4.65e-18
DEF8	No	0.54	7.46e-31
L1TD1	No	0.54	2.81e-07
TSHZ3	No	0.54	2.18e-22
MOCOS	No	0.54	1.11e-17
PANX1	No	0.54	1.2e-19
SH2D1A	No	0.54	4.79e-19
TNFAIP2	No	0.54	3.67e-26
LRFN5	No	0.54	6.67e-18
PARP14	No	0.54	2.95e-28
AHNAK2	No	0.54	8.62e-15
SESTD1	No	0.54	1.58e-31
MIF	No	0.54	4.73e-22
PI15	No	0.54	2.19e-06
RFTN1	No	0.55	2.04e-33
TSPAN5	No	0.55	8.56e-28
GPR124	No	0.55	1.26e-24
CD248	No	0.55	1.25e-16
PALMD	No	0.55	1.96e-15
IL4I1	No	0.55	1.77e-14
PRDM1	No	0.55	7.66e-14
MAGEH1	No	0.55	1.13e-23
PGM2L1	No	0.55	1.44e-31
ENTPD7	No	0.55	1.86e-29
FMO1	No	0.55	1.02e-07
C9orf3	No	0.55	2.07e-40
PIK3CD	No	0.55	9.44e-26
CXCR6	No	0.55	1e-21
ZNF532	No	0.55	1.66e-18
GGT5	No	0.55	6.2e-17
SRPRB	No	0.55	4.68e-20
PROCR	No	0.55	7.66e-20
TRIP13	No	0.55	2.58e-18
PPIB	No	0.55	7.94e-29
WFS1	No	0.55	9.75e-24
HCST	No	0.55	2.72e-18
EIF5A2	No	0.55	8.41e-29
SEC13	No	0.55	7.18e-50
EVL	No	0.55	2.79e-18
CCR5	No	0.55	1.58e-16
ALDH1A3	No	0.55	6.5e-13
MGAM	No	0.55	6.99e-06
ACVR1	No	0.55	4.72e-27
NMI	No	0.55	1.7e-31
CD22	No	0.55	5.85e-07
APOBEC1	No	0.56	0.000137541
MALT1	No	0.56	1.65e-22
WASF1	No	0.56	3.77e-27
PHTF1	No	0.56	5.14e-33
PPAPDC1B	No	0.56	2.46e-36
MDK	No	0.56	1.32e-19
APIP	No	0.56	2.81e-33
LMO2	No	0.56	4.88e-23
RFX5	No	0.56	1.27e-28
MX1	No	0.56	1.7e-10
IL1R1	No	0.56	1.73e-21
ABHD2	No	0.56	1.32e-25
AMICA1	No	0.56	4.62e-17
CCDC102B	No	0.56	1.76e-18
SEMA4A	No	0.56	1.11e-24
FMNL3	No	0.56	2.99e-12
SHANK3	No	0.56	1.59e-20
FCGR2A	No	0.56	1.78e-18
RNASE2	No	0.56	5.91e-10
PSTPIP1	No	0.57	1.23e-18
MTDH	No	0.57	1.26e-33
RPL39L	No	0.57	1.55e-24
ARHGAP30	No	0.57	9.06e-17
SDC2	No	0.57	6.56e-17
FMNL1	No	0.57	3.49e-19
DUSP6	No	0.57	5.31e-27
SSR1	No	0.57	1.75e-36
SLC17A9	No	0.57	3.35e-36
SIRPA	No	0.57	1.98e-21
FOSB	No	0.57	0.00124055
JAZF1	No	0.57	1.47e-27
ITGA4	No	0.57	2.64e-16
FPR2	No	0.57	4.7e-12
GPSM3	No	0.57	2.04e-22
APOL6	No	0.57	4.34e-18
BTN3A2	No	0.57	2.07e-21
ABCG5	No	0.57	2.27e-10
CYSLTR1	No	0.57	2.89e-16
SAR1A	No	0.57	4.93e-28
LSP1	No	0.57	3.09e-19
MR1	No	0.57	5.66e-30
ITGAX	No	0.58	3.15e-27
LOC100132891	No	0.58	1.03e-19
CD3G	No	0.58	6.04e-16
RHOJ	No	0.58	2.11e-20
PALLD	No	0.58	1.03e-29
SLC16A6	No	0.58	1.04e-17
ZNF275	No	0.58	1.01e-25
CR2	No	0.58	2.38e-09
SLC24A3	No	0.58	6.22e-27
APOC1	No	0.58	6.84e-12
BTG2	No	0.58	1.24e-18
ENKUR	No	0.58	4.08e-09
CENPW	No	0.58	1.02e-14
B9D1	No	0.58	7.34e-27
C10orf10	No	0.58	6.65e-28
CD247	No	0.58	1.78e-17
FBLN1	No	0.58	4.7e-14
SULF2	No	0.59	1.05e-24
IER3	No	0.59	6.39e-15
C3AR1	No	0.59	1.39e-17
UBE2J1	No	0.59	1.56e-27
ERP27	No	0.59	3.1e-14
HSP90B1	No	0.59	4.33e-26
CNRIP1	No	0.59	6.14e-19
RPS16P5	No	0.59	2.1e-13
CNN2	No	0.59	1.57e-53
SIT1	No	0.59	5.18e-17
MGC24103	No	0.59	1.36e-11
NID2	No	0.59	1.91e-15
BHLHE22	No	0.59	1.26e-26
KDELC1	No	0.59	1.22e-27
PPBP	No	0.59	5.44e-09
HOMER1	No	0.59	6.73e-27
ATHL1	No	0.59	3.45e-10
KIF21B	No	0.59	1.67e-16
COL1A1	No	0.59	4.07e-10
TUBA1A	No	0.59	1.25e-30
P2RY14	No	0.59	6.36e-13
TSPYL5	No	0.59	6.79e-15
ARL4C	No	0.59	8.31e-21
COL6A2	No	0.59	3.9e-14
TCEAL7	No	0.59	8.34e-17
EDEM1	No	0.6	2.03e-15
GOLT1B	No	0.6	8.41e-36
CARD8	No	0.6	5.48e-28
MFAP2	No	0.6	2.91e-19
FN1	No	0.6	3.61e-10
LIF	No	0.6	6.75e-19
SPOCK2	No	0.6	1.41e-23
TNFSF13	No	0.6	2.09e-29
EPB41L2	No	0.6	2.4e-23
CTLA4	No	0.6	1.19e-20
NRN1	No	0.6	9.35e-15
BLM	No	0.6	8.62e-20
C19orf10	No	0.6	9.39e-29
CALHM2	No	0.6	2.01e-32
TMTC1	No	0.6	1.23e-22
MCFD2	No	0.6	1.07e-37
RTEL1	No	0.6	2.67e-37
C1orf162	No	0.6	5.94e-16
FBLN5	No	0.6	1.34e-21
ENO2	No	0.6	9.04e-17
HSPA5	No	0.6	2.29e-40
IL26	No	0.6	4.77e-17
KLF2	No	0.6	4.49e-31
SLCO4A1	No	0.6	1.45e-45
DUOXA1	No	0.6	1.27e-14
P4HB	No	0.6	1.63e-22
PRF1	No	0.6	2.81e-26
RAI2	No	0.6	6.94e-25
SEC61A1	No	0.6	8.14e-27
TRIM47	No	0.61	1.37e-34
APOL2	No	0.61	3.3e-36
CLEC14A	No	0.61	9.58e-30
NQO2	No	0.61	2.94e-25
FAM57A	No	0.61	1.54e-17
FYB	No	0.61	1.93e-14
CD34	No	0.61	7.02e-21
EMCN	No	0.61	6.98e-16
CKLF	No	0.61	1.16e-23
CETP	No	0.61	8.09e-10
LCP2	No	0.61	1.1e-22
CDR2L	No	0.61	5.96e-27
ZNFX1	No	0.61	9.84e-45
PSMB8	No	0.61	1.18e-24
ENG	No	0.61	7.03e-28
GPR176	No	0.61	4.57e-29
MYL9	No	0.61	1.46e-12
AHR	No	0.61	6.55e-15
PTPN7	No	0.61	8.32e-23
PEAR1	No	0.61	1.07e-21
RCN1	No	0.61	2.35e-53
SERPINB4	No	0.61	2.92e-09
RAPGEF4	No	0.61	2.62e-19
FAM65C	No	0.61	1.17e-33
HS6ST2	No	0.61	3.96e-22
ATP2B4	No	0.61	6.17e-14
SELPLG	No	0.61	1.53e-24
DDR2	No	0.61	5.31e-21
CRNDE	No	0.61	2.05e-17
APOBEC3G	No	0.62	3.74e-33
PIK3AP1	No	0.62	1.16e-30
ZEB2	No	0.62	1.31e-16
PKD2	No	0.62	1.25e-19
LOC100131043	No	0.62	1.02e-15
LRRC32	No	0.62	1.47e-23
SOD3	No	0.62	4.53e-17
CD82	No	0.62	7.65e-32
IL27RA	No	0.62	1.16e-17
AMOTL2	No	0.62	2.72e-33
SERPINH1	No	0.62	7.52e-19
RTP4	No	0.62	1.55e-19
PAPSS1	No	0.62	2.33e-28
FFAR2	No	0.62	5.01e-17
CX3CL1	No	0.62	1.51e-29
VIP	No	0.62	0.00175776
JAM2	No	0.62	4.64e-20
C17orf62	No	0.62	1.39e-20
2025-03-01	No	0.62	2.45e-16
TLR10	No	0.62	6.91e-12
MAD2L2	No	0.62	8.21e-31
CXCL17	No	0.63	3.63e-10
CHST3	No	0.63	3.82e-22
SEL1L3	No	0.63	8.56e-28
PILRA	No	0.63	1.8e-19
TTYH3	No	0.63	2.02e-29
USP18	No	0.63	7.35e-20
CEBPD	No	0.63	5.56e-20
RASL12	No	0.63	5.76e-24
ZHX2	No	0.63	2.84e-25
IFI6	No	0.63	3.23e-19
OSBPL8	No	0.63	1.68e-19
ITGAV	No	0.63	2.89e-31
TSPAN18	No	0.63	1.49e-33
KIAA0922	No	0.63	2.1e-16
ZNF267	No	0.63	1.98e-37
CPVL	No	0.63	7.84e-16
CDH11	No	0.63	1.26e-23
PAX5	No	0.63	5.73e-17
FOXF1	No	0.63	7.76e-16
MIA	No	0.63	2.53e-16
IRS1	No	0.63	2.5e-22
CMTM7	No	0.63	8.47e-29
BTN3A1	No	0.63	6.51e-44
TYROBP	No	0.64	4.59e-21
LAMC2	No	0.64	8.23e-22
IQSEC1	No	0.64	8.44e-28
S1PR3	No	0.64	3.34e-25
DKK1	No	0.64	5.32e-07
IL1A	No	0.64	7.16e-18
TEAD4	No	0.64	2.44e-19
PIAS3	No	0.64	1.55e-42
SDK1	No	0.64	1.67e-18
TNFRSF17	No	0.64	1.16e-09
ITPRIP	No	0.64	2.62e-27
RNF166	No	0.64	3.37e-22
CALCRL	No	0.64	7.99e-15
RBP5	No	0.64	1.22e-22
DPT	No	0.64	2.74e-08
AIF1	No	0.64	6.27e-24
DENND1C	No	0.65	1.23e-14
SLC1A4	No	0.65	1.8e-22
ATP10D	No	0.65	3.32e-27
PPY	No	0.65	8.33e-05
DFNA5	No	0.65	9.71e-16
HGF	No	0.65	1.38e-14
VGLL3	No	0.65	7.47e-19
DNAJB11	No	0.65	7.76e-36
VIM	No	0.65	1.15e-23
GMPR	No	0.65	1.93e-27
GJA4	No	0.65	1.27e-21
LY6E	No	0.65	9.43e-25
IFFO1	No	0.65	4.09e-29
PGM3	No	0.66	1.16e-27
IFNG	No	0.66	3.01e-13
SLFN12	No	0.66	7.45e-29
CRTAM	No	0.66	1.85e-15
IL2RB	No	0.66	1.24e-18
MYCBP2	No	0.66	1.19e-25
PIK3R3	No	0.66	7.88e-39
ZYX	No	0.66	4.6e-30
MMP19	No	0.66	1.66e-24
DOCK11	No	0.66	4.7e-24
ENC1	No	0.66	5.12e-28
PAPLN	No	0.66	2.17e-33
FGF2	No	0.66	7.02e-16
ACTN1	No	0.66	6.74e-32
RGS16	No	0.66	4.27e-19
ARPC1B	No	0.66	1.54e-36
IRF9	No	0.66	7.95e-40
NAP1L5	No	0.66	5.65e-32
KRT6A	No	0.66	2.36e-08
MCTP1	No	0.66	4.2e-15
BATF	No	0.66	1.9e-22
CEACAM6	No	0.67	2.22e-33
HSPA6	No	0.67	3.5e-15
KLF7	No	0.67	1.22e-28
CREM	No	0.67	1.5e-18
TMPRSS3	No	0.67	8.88e-22
TTC7B	No	0.67	3.29e-26
SEMG1	No	0.67	1.44e-12
2025-09-01	No	0.67	3.5e-20
CYB5R2	No	0.67	1.01e-22
AGTRAP	No	0.67	4.51e-37
SAMHD1	No	0.67	1.67e-27
HYOU1	No	0.68	6.12e-31
TYMP	No	0.68	6.7e-25
WDR54	No	0.68	5.19e-32
ERAP2	No	0.68	8.44e-07
CPEB4	No	0.68	5.61e-19
IL18RAP	No	0.68	1.78e-14
SLC2A6	No	0.68	2.91e-21
RNF213	No	0.68	2.94e-22
PCDH7	No	0.68	5.25e-21
MYH10	No	0.68	8.76e-23
RAMP2	No	0.68	1.21e-24
APOD	No	0.68	2.17e-11
GLUL	No	0.68	1.47e-14
PDIA4	No	0.68	1.43e-41
ECM1	No	0.68	1.74e-19
ADAM9	No	0.68	2.76e-10
HLA-DPA1	No	0.68	2.51e-19
FAM92A1	No	0.68	6.16e-40
FCRL1	No	0.68	1.01e-08
HLA-DOB	No	0.68	6.32e-26
MLLT11	No	0.68	1.69e-18
CHAC1	No	0.68	2.21e-25
GYPC	No	0.68	1.07e-18
COL7A1	No	0.69	1.78e-15
FAIM2	No	0.69	7.22e-33
SPHK1	No	0.69	2.51e-17
FCN3	No	0.69	1.44e-18
TRAT1	No	0.69	6.5e-11
FLNA	No	0.69	1.41e-17
KLK12	No	0.69	2.32e-14
MMRN1	No	0.69	3.17e-18
BCAT1	No	0.69	3.07e-18
EFEMP1	No	0.69	3.92e-15
TPST1	No	0.69	2.44e-29
GLRX	No	0.69	2.66e-37
TXNDC15	No	0.69	2.18e-39
HYAL2	No	0.69	1.65e-24
FSCN1	No	0.69	6.18e-36
MAP3K5	No	0.69	5.83e-47
SCRN1	No	0.69	4.21e-23
STAT3	No	0.7	1.67e-29
HIVEP2	No	0.7	4.8e-26
CXCL16	No	0.7	2.5e-30
EFEMP2	No	0.7	3.42e-30
VPREB3	No	0.7	1.53e-09
PREX1	No	0.7	1.01e-23
RND1	No	0.7	1.14e-16
LDB2	No	0.7	6.53e-41
ERRFI1	No	0.7	5.68e-18
ZAK	No	0.7	1.75e-35
ARID5A	No	0.7	2.92e-25
CEP55	No	0.7	8.42e-24
TNFRSF12A	No	0.7	7.84e-22
TAGLN	No	0.7	2.38e-14
PTPRCAP	No	0.7	7.03e-18
TMEM92	No	0.7	3.49e-28
ATP8B2	No	0.71	1.42e-35
CREB3L2	No	0.71	3.88e-43
GPR137B	No	0.71	5.01e-29
GAS1	No	0.71	1.05e-14
NFE2L3	No	0.71	5.67e-36
APOLD1	No	0.71	9.77e-23
F2RL2	No	0.71	2.23e-39
LAMB2	No	0.71	1.71e-19
BAG3	No	0.71	5.36e-40
SYT11	No	0.71	2.23e-23
ST3GAL1	No	0.71	2.1e-30
ETS1	No	0.71	7.69e-29
ANXA10	No	0.71	2.1e-05
TM4SF20	No	0.71	0.00018784
PLXND1	No	0.71	1.33e-30
RIPK2	No	0.71	1.4e-35
FJX1	No	0.71	4.96e-19
C1orf54	No	0.71	4.78e-26
NR2F1	No	0.71	2.26e-31
CCL24	No	0.71	1.02e-21
SLAMF1	No	0.71	5.56e-15
ELK3	No	0.72	2.61e-48
HSH2D	No	0.72	1.41e-25
RNF24	No	0.72	3.6e-28
C12orf5	No	0.72	6.01e-24
PLOD1	No	0.72	1.45e-33
LILRB3	No	0.72	8.6e-17
TRAC	No	0.72	2.48e-26
GRINA	No	0.72	1.54e-30
MAP3K8	No	0.72	3.41e-33
CLIC2	No	0.72	1.99e-26
NCKAP1L	No	0.72	9.11e-23
TMEM71	No	0.72	3.04e-23
TAGAP	No	0.72	6.3e-25
JAK2	No	0.72	3.35e-32
GNAI2	No	0.72	1.74e-28
ISLR	No	0.72	2.83e-16
SDF2L1	No	0.73	4.13e-24
PPM1M	No	0.73	5.04e-27
SPATS2	No	0.73	1.7e-36
LPGAT1	No	0.73	2.69e-49
DOCK8	No	0.73	9.05e-25
LRG1	No	0.73	7.98e-23
EMR1	No	0.73	4.55e-19
LAG3	No	0.73	9.36e-17
ANGPT2	No	0.73	3.16e-29
CLEC4E	No	0.73	1.79e-18
IGSF6	No	0.73	2.98e-17
GNG11	No	0.73	5.18e-26
TAP2	No	0.73	1.62e-41
LILRA3	No	0.73	1.62e-13
ALPK2	No	0.73	2.94e-13
CD163	No	0.73	1.43e-15
SORD	No	0.73	6.08e-26
RCSD1	No	0.73	1.45e-21
PKIA	No	0.73	6.38e-31
SLFN5	No	0.73	7.78e-29
FCRLA	No	0.73	1.93e-08
NKG7	No	0.73	8.03e-22
SMARCA1	No	0.73	3.59e-39
EML1	No	0.73	2.25e-26
ITGA2	No	0.74	3.25e-20
FCGR2C	No	0.74	6.25e-16
PTAFR	No	0.74	8.52e-25
SLC15A3	No	0.74	5.91e-28
CD74	No	0.74	1.16e-15
COL5A3	No	0.74	2.9e-14
PTGES	No	0.74	4.03e-25
TMC5	No	0.74	2.5e-20
EHD2	No	0.74	7.84e-26
RPL22L1	No	0.74	5.19e-25
ASAP1	No	0.74	6.4e-27
CD300LF	No	0.74	1.82e-17
SMAP2	No	0.74	1.05e-30
RRM2	No	0.74	1.16e-24
PRAF2	No	0.74	9.3e-35
RGS4	No	0.74	1.33e-28
AFAP1L2	No	0.74	6.36e-45
C19orf66	No	0.74	3.97e-35
CSGALNACT2	No	0.74	1.4e-37
TWSG1	No	0.74	1.12e-39
STAP1	No	0.74	9.97e-12
PTRF	No	0.75	1.86e-25
VCAN	No	0.75	2.09e-22
RHBDF2	No	0.75	1.23e-25
CD8A	No	0.75	4.75e-18
DNAJC10	No	0.75	2.22e-44
DCPS	No	0.75	3.13e-33
HCK	No	0.75	4.9e-20
SLC43A3	No	0.75	5.12e-28
CAV2	No	0.75	1.57e-29
STXBP1	No	0.75	1.03e-33
XDH	No	0.75	5.14e-15
SH3RF3	No	0.75	5.73e-27
CTSC	No	0.76	4.8e-26
VWF	No	0.76	7.8e-38
CMTM2	No	0.76	2.19e-11
EBF1	No	0.76	1.66e-19
COTL1	No	0.76	3.78e-36
FAM46C	No	0.76	1.96e-27
IFNAR2	No	0.76	3.15e-31
BCL6	No	0.76	4.45e-18
GRHL1	No	0.76	1.86e-51
S100A4	No	0.76	2.46e-31
LYSMD2	No	0.76	4.09e-40
TBXAS1	No	0.76	4.62e-43
CLEC2B	No	0.76	8.19e-27
DUSP10	No	0.76	1.46e-38
KIAA0895	No	0.76	7.06e-33
OSMR	No	0.77	1.01e-21
TSTA3	No	0.77	4.05e-39
MRGPRF	No	0.77	1.37e-24
LEPRE1	No	0.77	2.06e-34
COL4A2	No	0.77	4.78e-30
EMP3	No	0.77	8.23e-28
GFPT2	No	0.77	4.75e-15
CXCL2	No	0.77	4.42e-21
SEMA4D	No	0.77	1.44e-32
MEI1	No	0.77	1.29e-27
COL5A1	No	0.77	1.3e-19
HS3ST3A1	No	0.77	6.89e-22
HHEX	No	0.78	9.51e-25
CD37	No	0.78	1.56e-14
NCF4	No	0.78	4.03e-29
PTPRM	No	0.78	3.21e-35
RASSF5	No	0.78	1.27e-30
GIMAP6	No	0.78	2.33e-26
IFI44L	No	0.78	1.23e-09
TIMP2	No	0.78	8.26e-25
EVI2A	No	0.78	7.11e-18
TLR8	No	0.78	4.4e-25
CD1C	No	0.79	5.52e-15
CCNO	No	0.79	2.03e-27
TM4SF18	No	0.79	5.07e-35
TBC1D10C	No	0.79	1.45e-17
KLHL6	No	0.79	8.37e-19
PLEKHO2	No	0.79	1.88e-28
RGS19	No	0.79	6.47e-22
WIPF1	No	0.79	1.4e-32
CHSY1	No	0.79	1.35e-33
SEC24D	No	0.79	4.75e-28
VAV1	No	0.79	1.18e-26
MUC4	No	0.79	3.61e-15
STAT4	No	0.79	4.73e-23
TRAM2	No	0.8	4.07e-26
RHOQ	No	0.8	9.47e-35
LAMC1	No	0.8	1.4e-41
GPR18	No	0.8	1.69e-11
TTC9	No	0.8	2.01e-31
ABCC1	No	0.8	1.05e-42
EPSTI1	No	0.8	5.37e-23
PLS3	No	0.8	3.12e-49
CD86	No	0.81	7.5e-28
CLEC5A	No	0.81	9.48e-12
TCIRG1	No	0.81	9.46e-29
PLVAP	No	0.81	6.13e-26
HLA-DMB	No	0.81	1.01e-31
DPYSL3	No	0.81	2.67e-27
ESAM	No	0.81	9.08e-36
SERPINE1	No	0.81	8.5e-17
CCDC80	No	0.81	1.03e-19
BLVRA	No	0.81	1.12e-33
LGALS1	No	0.81	1.89e-23
CPA3	No	0.81	1.31e-14
CALU	No	0.82	4.54e-38
KCNN3	No	0.82	1.2e-20
IGHD	No	0.82	2.7e-11
SOCS3	No	0.82	1.52e-21
NLRC5	No	0.82	7.02e-30
CADM1	No	0.82	2.63e-22
GALNT6	No	0.82	5.21e-33
TNFRSF11B	No	0.82	1.08e-11
ST8SIA4	No	0.82	2.87e-21
HSPA13	No	0.82	2.53e-31
PRKCDBP	No	0.82	4.21e-26
BATF2	No	0.82	2.09e-22
PDE4B	No	0.82	1.07e-18
DNAJB9	No	0.82	3.08e-23
C1orf216	No	0.82	9.54e-34
MSN	No	0.82	1.88e-47
GLT8D2	No	0.83	3.46e-28
RBPMS	No	0.83	2.16e-63
SWAP70	No	0.83	1.28e-25
PARVG	No	0.83	1.92e-26
SLC7A7	No	0.83	3.04e-27
GJB3	No	0.83	6.22e-23
EHD3	No	0.83	3.15e-29
FBXO16	No	0.83	3.63e-35
NLRC3	No	0.83	2e-16
TPM4	No	0.83	1.4e-34
DCN	No	0.84	5.48e-21
FAIM3	No	0.84	1.05e-16
GLIPR1	No	0.84	1.8e-29
CATSPERB	No	0.84	9.12e-28
DUSP14	No	0.84	1.73e-34
HIF1A	No	0.84	1.27e-59
NUCB2	No	0.84	5.72e-50
BATF3	No	0.84	4.85e-25
ARHGEF6	No	0.84	4.75e-33
ERLEC1	No	0.84	2.71e-47
VSNL1	No	0.84	1.72e-21
PKHD1L1	No	0.84	2.75e-17
ETV7	No	0.84	1.58e-31
MYO1F	No	0.84	2.48e-25
FOSL1	No	0.85	5.19e-16
MANF	No	0.85	1.61e-54
2025-09-06	No	0.85	2.28e-24
BHLHE40	No	0.85	5.29e-35
IGKC	No	0.85	1.37e-32
PSAT1	No	0.85	1.36e-35
CD3D	No	0.85	1.22e-24
CPNE5	No	0.85	4.68e-17
SERPINF1	No	0.85	1.42e-23
NEXN	No	0.85	2.46e-27
DYSF	No	0.85	6e-24
EMB	No	0.85	8.49e-31
STARD4	No	0.85	1.98e-19
LTBP2	No	0.86	6.07e-25
LDLRAD3	No	0.86	1.06e-29
SIK1	No	0.86	1e-32
SRM	No	0.86	1.33e-40
CLC	No	0.86	5.1e-08
TIGIT	No	0.86	1.77e-23
MAP4K1	No	0.86	9.13e-23
DEGS1	No	0.86	4.44e-45
TRIM29	No	0.86	1.81e-42
LILRB1	No	0.87	7.66e-25
FNDC1	No	0.87	6.67e-14
CCR1	No	0.87	1.01e-23
FBN1	No	0.87	8.18e-28
SP110	No	0.87	9.35e-36
RAB8B	No	0.87	5.91e-30
CECR1	No	0.87	3.85e-27
PLK2	No	0.87	4.89e-26
NLRP7	No	0.87	2.5e-18
LCK	No	0.87	5.98e-27
CLEC1A	No	0.87	8.83e-25
MIAT	No	0.88	6.24e-29
RPS6KA2	No	0.88	2.93e-48
CD83	No	0.88	1.42e-14
IL10RA	No	0.88	1.84e-30
MLKL	No	0.88	6.68e-39
FCER1G	No	0.88	5.68e-27
ZNF521	No	0.88	5.8e-30
NOD2	No	0.88	1.52e-26
LAPTM5	No	0.88	1.14e-31
BST2	No	0.88	1.67e-22
CTGF	No	0.88	5.81e-29
LPL	No	0.88	9.77e-32
EMR2	No	0.88	1.25e-32
CYP4X1	No	0.89	6.85e-37
EGR2	No	0.89	1.4e-19
ENPP2	No	0.89	9.9e-25
PEA15	No	0.89	1.27e-53
ZBED2	No	0.89	3.24e-18
ACPP	No	0.89	4.02e-39
SLAMF6	No	0.89	4.02e-21
GIMAP2	No	0.89	7.65e-19
ISG15	No	0.89	5.53e-24
MX2	No	0.89	1.75e-20
ADAMTS5	No	0.9	3.86e-22
LYPD6B	No	0.9	2.91e-24
IL21R	No	0.9	2.74e-23
COL3A1	No	0.9	3.53e-31
XAF1	No	0.9	8.82e-27
ARHGAP25	No	0.9	1.39e-31
CD52	No	0.9	5.24e-21
GALNT2	No	0.9	7.95e-42
TUBB2A	No	0.9	2.51e-35
MGP	No	0.9	5.24e-40
PODXL	No	0.91	2.94e-40
GZMH	No	0.91	2.36e-27
LOC643733	No	0.91	6.06e-48
DOK3	No	0.91	1.98e-28
GPR84	No	0.91	8.62e-15
C16orf54	No	0.91	1.26e-23
SLAMF8	No	0.91	5.08e-29
IKBIP	No	0.91	3.37e-42
KLK6	No	0.91	1.4e-12
PRKAR2B	No	0.91	3.16e-23
CD180	No	0.92	1.34e-21
ST3GAL5	No	0.92	4.66e-38
FSTL1	No	0.92	1.87e-40
RARRES3	No	0.92	2.99e-36
SEC24A	No	0.92	2.67e-36
ELL2	No	0.92	4.62e-38
F3	No	0.92	1.92e-46
KLK11	No	0.92	5.06e-21
GBP2	No	0.93	3.36e-32
CD44	No	0.93	5.24e-35
RUNX3	No	0.93	3.1e-27
CHST11	No	0.93	1.75e-30
SPCS3	No	0.93	1.86e-35
TAP1	No	0.93	1.02e-47
GPR171	No	0.93	1.43e-24
NAPSB	No	0.93	6.86e-18
NXN	No	0.93	2.61e-29
SPARC	No	0.93	4.66e-38
IL15RA	No	0.93	4.73e-45
LUM	No	0.93	5.34e-42
CLDN1	No	0.93	1.6e-37
DENND5A	No	0.94	9.42e-42
GIMAP7	No	0.94	2.95e-35
TYRP1	No	0.94	1.5e-13
ELMO1	No	0.94	3.05e-31
ITGAL	No	0.94	2.04e-25
TNFAIP8	No	0.94	5.24e-40
IGFBP5	No	0.94	1.96e-23
RASSF2	No	0.94	1.22e-24
FAM129A	No	0.94	4.01e-27
KCNJ8	No	0.94	1.63e-28
GIMAP4	No	0.95	2.84e-37
BTK	No	0.95	2.81e-23
FCRL3	No	0.95	1.44e-17
LOC340340	No	0.95	3.43e-13
FIBIN	No	0.95	8.15e-26
S1PR1	No	0.95	1.29e-26
PLA2G7	No	0.95	4.49e-22
TIMP3	No	0.95	7.2e-32
CASP5	No	0.95	1.17e-14
SCD	No	0.95	7.91e-22
ITK	No	0.95	3.36e-26
PLEKHO1	No	0.95	3.76e-27
TPST2	No	0.95	1.5e-38
IL6	No	0.95	1.89e-10
CASP4	No	0.95	6.15e-47
TMEM173	No	0.95	9.51e-49
TFF2	No	0.95	1.05e-11
SLC41A1	No	0.95	1.09e-40
LYZ	No	0.96	7.72e-17
SLC5A1	No	0.96	1.44e-28
IL2RA	No	0.96	8.63e-25
TPRG1	No	0.96	1.98e-23
CCDC109B	No	0.96	4.6e-45
ZFPM2	No	0.96	1.81e-36
CFP	No	0.96	7.7e-26
FCGR2B	No	0.96	1.22e-22
FXYD5	No	0.96	4.41e-33
TCF4	No	0.96	5.67e-34
FOS	No	0.96	3.34e-09
DRAM1	No	0.96	1.96e-43
GNLY	No	0.96	2.41e-18
S100A2	No	0.97	1.32e-27
DSG3	No	0.97	1.23e-16
SFRP2	No	0.97	2.37e-14
SLAMF7	No	0.97	3.07e-17
IFITM1	No	0.97	4.74e-49
ARHGEF3	No	0.97	7.21e-60
CRELD2	No	0.97	3.24e-52
EGR1	No	0.97	7.18e-14
SPARCL1	No	0.97	9.23e-30
TNFRSF1B	No	0.97	1.56e-39
CD2	No	0.97	2.17e-29
GMFG	No	0.97	2.14e-32
COL12A1	No	0.97	4.15e-19
STS	No	0.97	3.7e-32
KDR	No	0.98	2.83e-31
TOX2	No	0.98	9.67e-29
SLPI	No	0.98	5.39e-26
OAS2	No	0.98	3.01e-36
ANXA1	No	0.98	9.39e-56
ICAM2	No	0.98	1.63e-38
NNMT	No	0.98	1.05e-22
ANXA3	No	0.98	6.65e-30
TLR1	No	0.98	4.41e-21
CD69	No	0.99	1.31e-19
CH25H	No	0.99	1.08e-29
STEAP4	No	0.99	8.25e-25
IGLV6-57	No	0.99	9.09e-22
PLA2G2D	No	0.99	2.1e-11
IL18R1	No	0.99	1.05e-34
ICOS	No	1	3.05e-27
ADA	No	1	1.31e-35
PXDN	No	1	5.82e-33
SHCBP1	No	1	1.88e-36
RBMS1	No	1	1.95e-34
LST1	No	1	6.39e-33
VEGFC	No	1	2.65e-40
BASP1	No	1	1.16e-30
PARP9	No	1.01	2.8e-49
IRF1	No	1.01	1.93e-39
CHST15	No	1.01	1.45e-31
PIM3	No	1.01	6.94e-62
RAMP3	No	1.01	2.35e-36
RGS2	No	1.01	1.33e-36
SACS	No	1.01	1.99e-32
ANXA5	No	1.01	4.97e-54
RGS18	No	1.01	1.21e-18
SYTL1	No	1.01	8.75e-45
MEOX1	No	1.01	6.96e-40
TRBC1	No	1.02	2.02e-29
IGFBP7	No	1.02	4.22e-43
IFI44	No	1.02	3.72e-28
TMEM154	No	1.02	1.24e-33
OSBPL3	No	1.02	8.92e-53
HLA-DQB1	No	1.02	1.07e-08
SH3BP5	No	1.02	4.27e-42
FLJ32255	No	1.02	3.08e-32
CCL22	No	1.03	1.72e-20
APCDD1	No	1.03	1.55e-39
HLA-DRA	No	1.03	6.46e-34
C1S	No	1.03	1.49e-24
ADAMTS1	No	1.03	4.12e-32
TCL1A	No	1.03	8.93e-09
HYAL1	No	1.03	3.5e-22
LOXL1	No	1.03	7.88e-34
EPHA2	No	1.03	8.32e-26
MAFF	No	1.04	2.14e-33
PRR16	No	1.04	5.21e-34
CD27	No	1.04	2.94e-26
MXRA5	No	1.04	2.08e-33
SELM	No	1.04	2.24e-40
MMRN2	No	1.04	9.29e-34
ASPHD2	No	1.04	1.05e-66
GBP4	No	1.05	1.51e-25
CAV1	No	1.05	3.86e-35
FYN	No	1.05	2.06e-35
IFITM3	No	1.05	2.71e-66
FAM49A	No	1.05	1.39e-31
PDGFRB	No	1.06	1.18e-37
ASS1	No	1.06	7.33e-40
CCDC69	No	1.06	5.62e-33
ALDOB	No	1.06	1.38e-11
SPRR1B	No	1.06	3.82e-08
CEBPB	No	1.06	7.33e-40
RILPL2	No	1.06	5.46e-54
LPIN1	No	1.06	2.61e-56
VSIG1	No	1.06	2.65e-23
S100A11	No	1.07	3.77e-65
INSL5	No	1.07	4.34e-06
PPP1R16B	No	1.07	5.64e-34
LBH	No	1.07	4.54e-40
TGFBI	No	1.07	3.32e-47
ARHGDIB	No	1.07	4.19e-34
COL18A1	No	1.07	6.17e-30
AEBP1	No	1.07	5.52e-30
CXCR4	No	1.07	1.01e-22
PARP8	No	1.08	4.7e-61
CTSH	No	1.08	4.22e-44
BTN3A3	No	1.08	1.45e-56
NR4A2	No	1.08	9.76e-14
TLR2	No	1.08	1.95e-25
CLEC4A	No	1.08	4.85e-32
ANKRD22	No	1.08	1.32e-34
HTRA1	No	1.08	2.05e-35
EOMES	No	1.08	2.18e-28
C2	No	1.08	7.3e-64
DERL3	No	1.08	4.26e-26
TSPAN11	No	1.09	3.39e-34
CCDC3	No	1.09	5.67e-27
FUT8	No	1.09	5.99e-42
ADM	No	1.09	1.86e-44
SLC7A11	No	1.09	2.75e-31
SRD5A3	No	1.09	5.92e-34
HEG1	No	1.1	3.39e-43
SEC14L1	No	1.1	3.67e-49
APLNR	No	1.1	3.7e-36
LAIR2	No	1.11	3.64e-16
FAM26F	No	1.11	8.82e-27
AZGP1	No	1.11	2.86e-20
DDIT4	No	1.11	1.18e-45
LCP1	No	1.11	1.91e-30
RASGRP1	No	1.11	1.21e-32
RAC2	No	1.11	5.51e-37
C8orf4	No	1.11	1.15e-26
CSGALNACT1	No	1.11	6.5e-37
TNC	No	1.11	8.91e-22
CD93	No	1.11	9.32e-40
GPR65	No	1.12	1.91e-30
FAM65B	No	1.12	1.23e-29
MUC1	No	1.12	5.16e-38
ASRGL1	No	1.12	7.85e-55
PTP4A3	No	1.12	4.35e-23
RNF183	No	1.12	5.94e-33
OLFML2B	No	1.12	1.62e-42
CYAT1	No	1.12	5.17e-31
CDC25B	No	1.12	9.44e-50
GPR116	No	1.13	2.68e-36
SPNS2	No	1.13	1.8e-47
INHBA	No	1.13	2.31e-23
SERPINI1	No	1.13	7.84e-30
MADCAM1	No	1.13	4.38e-28
VCAM1	No	1.13	2.41e-41
LHFP	No	1.13	5.12e-46
ARHGAP9	No	1.14	4.33e-32
CCR6	No	1.14	2.27e-27
SLFN11	No	1.14	1.94e-36
CST7	No	1.14	1.48e-34
GUCY1B3	No	1.14	3.25e-48
TUBB6	No	1.15	1.46e-42
LRRK2	No	1.15	1.05e-21
APOL3	No	1.15	3.21e-45
CHST2	No	1.15	1.11e-32
PMEPA1	No	1.16	1.43e-52
ARFGAP3	No	1.16	1.38e-51
NFKBIZ	No	1.16	2.49e-46
CFB	No	1.16	1.05e-66
TNFSF13B	No	1.16	5.59e-37
FPR1	No	1.16	1.37e-37
C5AR1	No	1.17	7.36e-24
FCN1	No	1.17	9.96e-33
INSC	No	1.17	1.08e-32
IL1RN	No	1.17	4.92e-22
OLFM1	No	1.17	1.05e-39
LY96	No	1.17	4.61e-31
P2RY8	No	1.17	1.75e-30
CD40	No	1.18	2.13e-45
TFPI2	No	1.19	3.41e-13
CSRP2	No	1.19	2.17e-39
RHOH	No	1.19	6.08e-24
SASH3	No	1.19	1.19e-33
PLAUR	No	1.19	2.7e-29
HAPLN3	No	1.19	2.35e-33
HLA-DMA	No	1.19	1.5e-53
SAMSN1	No	1.19	1.52e-29
CCR7	No	1.19	1.2e-22
CYYR1	No	1.2	6.48e-47
IGHV1-69	No	1.2	8.22e-14
RGS1	No	1.2	1.29e-22
ENTPD1	No	1.2	1.45e-35
IL24	No	1.2	5.7e-14
SGMS1	No	1.2	1.73e-43
PRRX1	No	1.2	6.68e-39
EVI2B	No	1.21	9.88e-32
CYTIP	No	1.21	1.02e-34
HSD11B1	No	1.21	8.24e-21
STAT1	No	1.22	5.84e-41
TM4SF1	No	1.22	1.33e-25
TMEM45A	No	1.22	2.03e-41
PSMB9	No	1.22	9.57e-54
CORO1A	No	1.22	5.94e-33
PCOLCE	No	1.22	7.91e-38
TDO2	No	1.22	6.58e-36
IFI16	No	1.23	4.54e-63
GJA1	No	1.23	1.47e-38
MICB	No	1.23	5.27e-41
P2RY13	No	1.23	2.86e-30
SLA	No	1.23	4.51e-47
IFITM2	No	1.23	3.36e-64
SPINK5	No	1.23	1.14e-20
IRAK3	No	1.23	2.86e-55
KLHL5	No	1.24	1.46e-42
C1R	No	1.24	6.57e-40
LIPG	No	1.24	5.54e-41
SLC6A20	No	1.24	2.47e-40
UNC5CL	No	1.24	1.03e-42
CDH5	No	1.25	1.2e-45
SERPINB9	No	1.25	3.48e-33
NAMPT	No	1.25	1.09e-29
LRP8	No	1.25	1.02e-51
TPK1	No	1.25	8.05e-52
BIRC3	No	1.25	2.32e-49
GPX7	No	1.25	1.07e-33
CSTA	No	1.25	9.04e-30
KDELR3	No	1.26	2.88e-45
ICAM1	No	1.26	4.62e-34
SULF1	No	1.26	8.43e-40
ZG16B	No	1.27	1.58e-47
KRT6B	No	1.27	2.57e-31
GNA15	No	1.27	8.04e-53
IL7R	No	1.27	5.39e-32
CCL21	No	1.28	4.74e-21
PIM2	No	1.28	8.04e-45
GABRP	No	1.28	1.51e-41
CD72	No	1.28	1.43e-22
CXCL5	No	1.28	2.42e-15
KIAA0125	No	1.29	2.85e-23
ERO1L	No	1.29	4.19e-43
ANGPTL2	No	1.29	3.68e-35
ITGA5	No	1.29	3.95e-45
CASP1	No	1.29	1.61e-54
TFF1	No	1.29	9.07e-38
HCLS1	No	1.3	2.43e-43
SERPING1	No	1.3	1.09e-42
MME	No	1.3	7.21e-26
CD274	No	1.31	5.61e-37
CSF3R	No	1.31	2.26e-20
COL5A2	No	1.31	3.17e-44
ZBP1	No	1.31	1.21e-42
ITGB2	No	1.32	4.94e-34
ISG20	No	1.32	5.41e-59
GPR183	No	1.32	1.89e-37
FCGR1B	No	1.33	1.8e-29
UBE2L6	No	1.33	5.41e-65
PF4	No	1.33	3.95e-36
TREM1	No	1.34	2.97e-20
SPAG4	No	1.34	7.55e-31
S100A7	No	1.35	3.02e-11
SELE	No	1.35	3.12e-16
THBD	No	1.35	3.49e-35
CD19	No	1.35	4.74e-22
PNOC	No	1.36	1.94e-33
PTPRC	No	1.36	1.26e-30
NPTX2	No	1.36	4.39e-17
PLEK	No	1.37	3.39e-30
P2RX5	No	1.37	6.22e-23
IGLV1-44	No	1.37	3.41e-35
PTGS2	No	1.37	2.53e-20
IGLJ3	No	1.37	5.86e-43
ART3	No	1.37	2.67e-37
TMEM163	No	1.38	1.56e-25
WNT5A	No	1.38	1.34e-25
IFIT3	No	1.38	2.39e-36
SLCO1B3	No	1.38	2.34e-20
LYN	No	1.38	3.54e-56
ME1	No	1.38	1.21e-37
BACE2	No	1.38	1.14e-68
BANK1	No	1.38	1.35e-20
CHRDL2	No	1.39	1.5e-28
PHLDA1	No	1.39	4.83e-41
PFKFB3	No	1.39	2.23e-60
MCAM	No	1.39	8.58e-50
ECSCR	No	1.39	5.02e-53
CHN1	No	1.39	3.96e-37
COL15A1	No	1.39	2e-40
RSPO3	No	1.39	6.27e-29
TRIB2	No	1.4	1.45e-51
GUCY1A3	No	1.4	7.63e-38
FKBP11	No	1.4	1.28e-46
IGHM	No	1.4	5.89e-30
PDPN	No	1.41	1.14e-45
CPXM1	No	1.41	1.13e-41
FBXO6	No	1.41	3.6e-59
CD79A	No	1.42	1.09e-33
SPP1	No	1.42	1.45e-18
SAMD9L	No	1.42	2.49e-51
VNN2	No	1.42	8.13e-27
CCL2	No	1.43	4.41e-28
SERPINB3	No	1.43	4.46e-15
CTSE	No	1.43	2.94e-30
GPX8	No	1.43	5.25e-73
EGR3	No	1.44	9.48e-27
CLU	No	1.44	2.96e-29
THY1	No	1.44	2.58e-49
CARD6	No	1.45	5.12e-51
CD38	No	1.45	2.67e-38
SRGN	No	1.45	3.75e-26
SLC16A14	No	1.46	5.74e-47
FAP	No	1.46	1.95e-25
G0S2	No	1.47	5.08e-30
STC1	No	1.47	1.45e-16
ARNTL2	No	1.47	1.4e-64
CCL4	No	1.47	2.63e-29
GBP5	No	1.48	8.75e-37
FILIP1L	No	1.48	3.17e-44
ABCA12	No	1.48	2.54e-37
RAB31	No	1.48	9.99e-46
TNFAIP6	No	1.48	4.66e-20
PCDH17	No	1.49	2.51e-44
AGT	No	1.49	7.38e-35
DUSP4	No	1.5	5.8e-51
SLC2A3	No	1.5	4.33e-38
MS4A1	No	1.51	1.75e-15
LILRB2	No	1.51	1.34e-38
ELTD1	No	1.51	3.85e-47
CSF2RB	No	1.51	2.76e-35
ROBO1	No	1.52	8.88e-47
AIM2	No	1.52	4.73e-37
TMEM158	No	1.54	1.06e-48
FGR	No	1.55	4.18e-37
PECAM1	No	1.55	5.07e-49
SNX10	No	1.56	3.58e-43
GEM	No	1.57	5.1e-36
PLAU	No	1.57	6.32e-38
SERPINA1	No	1.57	7.34e-53
COL4A1	No	1.57	4.2e-52
PLA2G2A	No	1.57	2.53e-49
TRIM22	No	1.58	1.04e-56
FCRL5	No	1.58	3.58e-31
MYEOV	No	1.58	1.45e-56
WARS	No	1.59	1.29e-52
CCL19	No	1.59	7.95e-19
SLC7A5	No	1.59	2.53e-49
KLK10	No	1.59	5.9e-22
RGS5	No	1.59	2.45e-34
TWIST1	No	1.6	2.61e-33
SDR16C5	No	1.61	1.34e-50
SPINK4	No	1.62	8.11e-32
SLC16A4	No	1.62	1.08e-33
LTF	No	1.63	5.55e-18
SERPINB5	No	1.64	1.47e-65
CHI3L2	No	1.64	6.47e-26
IGDCC4	No	1.64	4.84e-55
BGN	No	1.65	3.46e-43
IL33	No	1.65	1.15e-42
THBS2	No	1.67	7.9e-27
PLA1A	No	1.67	1.27e-44
COL6A3	No	1.67	7.95e-63
CTSK	No	1.67	8.57e-55
GZMK	No	1.68	1.5e-41
FOXQ1	No	1.68	5.84e-41
EGFL6	No	1.7	3.38e-24
PTGDS	No	1.71	2.78e-34
CYR61	No	1.72	1.7e-34
COL1A2	No	1.72	4.67e-57
APOL1	No	1.72	1.43e-59
PCSK1	No	1.73	2.86e-32
OLFM4	No	1.73	1.54e-52
NCF2	No	1.75	1.18e-46
LPCAT1	No	1.75	2.01e-87
DAPP1	No	1.75	7.2e-74
LAX1	No	1.76	3.9e-44
NOS2	No	1.77	1.33e-38
CCL20	No	1.78	1.51e-34
CLDN2	No	1.83	9.4e-46
S100P	No	1.87	2.4e-81
SELP	No	1.89	3.62e-40
CFI	No	1.93	9.86e-45
MNDA	No	1.93	2.72e-41
GBP1	No	1.94	5.28e-50
SERPINB7	No	1.95	5.34e-21
GZMB	No	1.97	1.77e-39
PDZK1IP1	No	1.98	9.71e-65
LAMP3	No	1.99	1.63e-43
CCL11	No	1.99	7.71e-52
CXCR2	No	2.02	2.88e-35
[truncated: 52 more rows]
