# Supplementary material for: Unveiling and verification of mitochondria-related genes as potential diagnostic biomarkers in ulcerative colitis based on bioinformatics analysis and experimental validation
Source: PLoS One. 2025 Nov 4;20(11):e0336224. doi: 10.1371/journal.pone.0336224 (PMC12585056; doi:10.1371/journal.pone.0336224)
Supplement: S1 File — S1 Fig. ROC curves and expression level of hub genes. (A) ROC curves of 9 hub genes distinguish UCs from HCs. Expression levels of (B) ACAA2, (C) ACADM, (D) ACADS, (E) ACADSB, (F) ACSL1, (G) ALDH6A1, and (H) ETFDH. ROC, receiver operating characteristic. S2 Fig. PPI network of Mito-DEGs. S3 Fig. The evaluation of diagnostic model based on mitochondria-related genes to distinguish ulcerative colitis from healthy controls in training set. (A-D) presents model evaluation based on SVM. (E-H) presents model evaluation for decision tree. (I-L) presents model evaluation for logistic regression. (A, E, I) ROC curves. (B, F, J) Calibration curves. Smoothed lines fit to the curve and vertical bar illustrates the distribution of predictions. (C, G, K) Decision curves. (D, H, L) Clinical impact curves. S4 Fig. LASSO regression to select hub genes. (A) Cross validation for tuning parameter selection. (B) LASSO coefficient profiles of 7 mitochondria-related genes. S5 Fig. Cell proportion of 9 type of cells in UC and HC samples. S6 Fig. Venn plots illustrating the overlap among mitochondria-related genes, bulk-RNA sequencing differentially expressed genes (bulk-DEGs), and cell type-specific DEGs across nine distinct cell populations. S1 Table. RNA sequencing data enrolled in study. GEO, Gene Expression Omnibus; HC, healthy control; UC, ulcerative colitis. S2 Table. DEGs were identified between UCs and HCs. S3 Table. The expression of Mito-DEGs in UCs and HCs. The hub genes are highlighted in red font. S4 Table. The assessment of diagnostic model in training and validation sets. S5 Table. DEGs were identified between high and low mitochondrial gene expression in UC. S6 Table. GSEA enrichment analysis in mitochondrial structure and function in high-expression mitochondria UC compared to low-expression mitochondria UC. S7 Table. GSEA enrichment analysis in mitochondrial related metabolism in high-expression mitochondria UC compared to low-expression mitochondria UC. S8 Table. GSEA en [file pone.0336224.s002.zip › Supporting Information/S Table/S3 Table.xlsx]

## Sheet: S3 Table
S3 Table. The expression of Mito-DEGs in UCs and HCs.
Genes	HC	UC	P Value
	(mean, SD)	(mean, SD)
ABAT	8.357, 0.615	7.256, 0.708	1.79e-36
ABCD3	8.232, 0.420	7.600, 0.483	1.59254e-27
ACAA1	10.102, 0.373	0.535, 0.338	6.65452e-38
ACAA2	8.499, 0.376	7.889, 0.356	5.91274e-40
ACADM	8.914, 0.583	8.151, 0.516	1.07104e-30
ACADS	8.941, 9,524	7.810, 0.537	4.39961e-56
ACADSB	7.824, 0.348	7.287, 0.421	7.60858e-27
ACOT11	6.184, 0.328	5.61, 0.296	1.93219e-42
ACOT13	10.618, 0.487	9.994, 0.496	7.74628e-25
ACOT9	8.704, 0.384	9.278, 0.387	2.25029e-32
ACSF2	9.161, 0.630	7.342, 0.766	9.31328e-70
ACSL1	7.243, 0.687	8.057, 0.822	1.64685e-17
ACSM3	7.957, 0.606	7.156, 0.843	5.63184e-17
AFG3L2	9/732, 0.310	9.066, 0.425	1.52611e-38
AGPAT4	5.732, 0.456	6.905, 0.624	4.84624e-51
AIFM3	8.428, 0.557	7.024, 0.881	1.1593e-40
AK3	9.747, 0.394	9.084, 0.437	1.20813e-34
AKAP1	8.201, 0.394	7.460, 0.604	1.5331e-24
AKR1B10	11.251, 0.617	10.325, 0.875	2.01876e-20
ALDH18A1	9.704, 0.388	8.938, 0.411	3.47636e-47
ALDH6A1	7.460, 0.383	6.753, 0.484	8.14716e-34
AMT	8.687, 0.278	7.939, 0.500	2.05148e-37
ARMCX2	6.046, 0.423	6.786, 0.493	1.33748e-34
ARMCX3	8.770, 0.360	9.457, 0.281	9.00742e-63
ATPAF1	8.743, 0.282	8.010, 0.388	1.68074e-51
AUH	9.04, 0.524	8.285, 0.488	6.27601e-34
BCKDHB	7.242, 0.546	6.735, 0.571	5.83461e-14
BCL2A1	6.697, 1.044	9.027, 1.275	1.10349e-47
BDH1	7.041, 0.311	6.413, 0.417	5.51863e-36
BID	7.563, 0.587	8.097, 0.377	6.64664e-24
BNIP3	6.741, 0.521	7.437, 0.564	1.59176e-24
BPHL	7.224, 0.395	6.698, 0.391	2.18014e-27
C6orf136	9.215, 0.331	8.336, 0.535	9.57446e-43
C8orf82	8.561, 0.457	8.023, 0.550	3.10482e-17
CAT	9.223, 0.833	8.494, 0.745	1.72106e-15
CBR3	7.12, 0.410	8.268, 0.623	1.96706e-50
CHCHD10	10.912, 0.243	10.136, 0.426	1.04129e-50
CHPT1	8.017, .643	6.995, 0.781	5.28867e-28
CISD3	8.848, 0.292	8.315, 0.377	2.67977e-32
CLYBL	6.482, 0.489	5.515, 0.581	6.65737e-41
COQ5	9.619, 0.387	9.114, 0.334	1.88453e-31
COX5A	10.294, 0.279	9.68, 0.392	3.68188e-38
COX5B	12.111, 0.286	1.589, 0.380	7.01208e-31
CPT1A	8.097, 0.701	7.159, 0.551	2.81679e-36
CPT2	8.925, 0.456	8.078, 0.486	1.07279e-42
CRAT	8.137, 0.491	7.511, 0.398	1.42296e-32
CROT	5.501, 0.540	4.986, 0.439	4.81272e-20
CYC1	10.398, 0.429	9.883, 0.458	5.91772e-21
CYCS	8.123, 0.474	7.227, 0.678	1.44117e-29
CYP27A1	8.823, 0.515	8.014, 0.502	1.34759e-36
CYP27B1	4.640, 0.407	5.217, 0.654	2.20869e-15
DHRS1	8.915, 0.338	8.336, 0.377	2.0106e-35
ECH1	10.986, 0.306	10.340, 0.393	6.46344e-41
EHHADH	8.070, 0.531	7.318, 0.535	1.08487e-29
ENDOG	8.506, 0.430	8.002, 0.511	2.49994e-17
EPHX2	9.124, 0.544	7.835, 0.878	8.57334e-36
ETFB	10.248, 0.490	9.693, 0.458	1.54119e-22
ETFDH	9.077, 0.542	8.044, 0.536	1.31262e-48
ETHE1	11.767, 0.446	10.983, 0.670	2.18107e-24
FABP1	12.525, 0.284	11.933, 0.562	2.42342e-21
FAHD1	9.055, 0.409	8.472, 0.514	3.00605e-22
FAM162A	12.114, 0.265	11.333, 0.498	1.53817e-40
FASTKD1	10.457, 0.289	9.946, 0.354	7.21495e-33
FKBP10	6.254, 0.393	6.789, 0.577	1.62227e-16
HADH	10.391, 0.445	9.604, 0.536	1.21076e-33
HADHA	10.435, 0.352	9.859, 0.349	3.3784e-38
HDHD3	9.447, 0.440	8.839, 0.560	8.47659e-21
HEBP1	9.283, 0.591	8.755, 0.485	8.31458e-18
HIBCH	9.681, 0.374	9.039, 0.439	2.98616e-33
HIGD1A	11.344, 0.280	10.643, 0.535	1.78371e-30
HMGCL	9.679, 0.289	8.977, 0.452	6.24469e-39
HMGCS2	10.624, 0.790	7.902, 1.504	1.09931e-73
HSDL2	6.500, 0.365	5.759, 0.452	1.74076e-40
KMO	5.643, 0.592	6.770, 0.873	1.26374e-28
LAP3	9.890, 0.549	10.671, 0.550	3.92593e-30
LDHD	7.645, 0.558	6.349, 0.792	1.45173e-41
LIAS	6.841, 0.584	6.307, 0.517	6.99731e-17
LYRM7	7.510, 0.400	6.990, 0.441	6.04174e-23
MACROD1	6.629, 0.313	6.086, 0.321	3.0131e-40
MAOA	10.606, 0.436	9.327, 0.877	1.79083e-36
MAVS	8453, 0.555	7.921, 0.443	1.14603e-20
ME3	6.602, 0.329	6.036, 0.266	4.45872e-52
MOCS1	6.152, 0.665	5.121, 0.384	8.43383e-61
MPST	9.815, 0.523	9.023, 0.516	6.05385e-34
MRPL34	8.740, 0.447	8.153, 0.473	1.4114e-24
MRPL35	9.381, 0.352	8.726, 0.479	6.13609e-31
MTHFD2	8.241, 0.418	8.962, 0.318	1.13598e-55
NAGS	7.079, 0.650	6.457, 0.503	2.23579e-21
NDUFC1	9.160, 0.397	8.511, 0.376	2.37714e-40
NEU4	7.502, 0.455	6.760, 0.501	3.0046e-33
NIPSNAP3A	8.912, 0.665	8.191, 0.641	3.40596e-20
NLN	6.690, 0.484	5.898, 0.388	5.93229e-56
NUDT6	7.832, 0.463	7.246, 0.462	5.56306e-25
OSBPL1A	7.871, 0.529	6.681, 0.593	1.34073e-53
OTC	4.781, 0.860	3.840, 0.597	5.65587e-30
OXR1	7.461, 0.408	6.885, 0.417	5.36259e-29
PCK2	10.361, 0.304	9.580, 0.513	3.45977e-38
PDK2	6.714, 0.388	5.919, 0.327	2.52154e-64
PDK4	6.401, 0.728	5.650, 0.591	6.1902e-23
PDP1	6.771, 0.582	7.427, 0.549	3.78528e-22
PHYH	10.182, 0.386	9.099, 0.549	3.31625e-55
PMAIP1	6.692, 0.647	7.442, 0.681	4.22559e-20
PRDX4	10.023, 0.540	10.970, 0.440	3.82683e-53
PRDX6	12.242, 0.318	11.441, 0.430	3.29127e-50
PRELID2	8.991, 0.299	8.488, 0.596	1.02129e-14
PXMP2	9.847, 0.397	8.469, 0.734	2.36579e-53
RAB24	8.333, 0.488	8.920, 0.545	8.27983e-20
SFXN3	7.998, 0.337	8.857, 0.421	1.39802e-56
SLC25A20	9.221, 0.463	8.464, 0.455	1.382e-38
SLC25A23	8.495, 0.394	7.687, 0.541	1.03178e-35
SLC25A33	8.856, 0.590	8.062, 0.446	2.84034e-38
SLC25A34	7.923, 0.718	6.491, 0.713	8.00838e-52
SLC25A37	6.697, 0.476	7.511, 0.515	9.64748e-37
SOD2	8.860, 0.692	9.681, 0.784	6.3245e-19
SPHK2	7.005, 0.427	6.474, 0.360	6.40921e-30
SPR	9.446, 0.470	8.807, 0.541	2.67916e-23
STOM	9.246, 0.657	10.355, 0.644	1.01542e-40
SUCLG2	10.962, 0.333	10.203, 0.494	5.21582e-38
SUOX	7.605, 0.403	7.056, 0.348	1.12853e-33
TMEM65	6.613, 0.347	6.077, 0.347	1.5307e-34
TSFM	7.829, 0.325	7.317, 0.416	1.20535e-25
TST	12.129, 0.341	11.194, 0.613	1.32999e-38
TSTD1	10.562, 0.394	9.795, 0.490	1.1552e-37
UCP2	8.810, 0.455	9.556, 0.553	1.87602e-29
UQCR10	9.989, 0.389	9.428, 0.450	1.93341e-25
UQCRC1	10.633, 0.466	10.089, 0.554	2.9897e-17
USP30	7.862, 0.308	6.990, 0.399	8.75617e-63
ZADH2	7.885, 0.321	7.245, 0.424	5.0987e-36
The hub genes are highlighted in red font. HC, healthy control; Mito-DEGs, mitochondria-related differentially expressed genes; SD, standard deviation; UC, ulcerative colitis.
