# Supplementary material for: Unveiling and verification of mitochondria-related genes as potential diagnostic biomarkers in ulcerative colitis based on bioinformatics analysis and experimental validation
Source: PLoS One. 2025 Nov 4;20(11):e0336224. doi: 10.1371/journal.pone.0336224 (PMC12585056; doi:10.1371/journal.pone.0336224)
Supplement: S1 File — S1 Fig. ROC curves and expression level of hub genes. (A) ROC curves of 9 hub genes distinguish UCs from HCs. Expression levels of (B) ACAA2, (C) ACADM, (D) ACADS, (E) ACADSB, (F) ACSL1, (G) ALDH6A1, and (H) ETFDH. ROC, receiver operating characteristic. S2 Fig. PPI network of Mito-DEGs. S3 Fig. The evaluation of diagnostic model based on mitochondria-related genes to distinguish ulcerative colitis from healthy controls in training set. (A-D) presents model evaluation based on SVM. (E-H) presents model evaluation for decision tree. (I-L) presents model evaluation for logistic regression. (A, E, I) ROC curves. (B, F, J) Calibration curves. Smoothed lines fit to the curve and vertical bar illustrates the distribution of predictions. (C, G, K) Decision curves. (D, H, L) Clinical impact curves. S4 Fig. LASSO regression to select hub genes. (A) Cross validation for tuning parameter selection. (B) LASSO coefficient profiles of 7 mitochondria-related genes. S5 Fig. Cell proportion of 9 type of cells in UC and HC samples. S6 Fig. Venn plots illustrating the overlap among mitochondria-related genes, bulk-RNA sequencing differentially expressed genes (bulk-DEGs), and cell type-specific DEGs across nine distinct cell populations. S1 Table. RNA sequencing data enrolled in study. GEO, Gene Expression Omnibus; HC, healthy control; UC, ulcerative colitis. S2 Table. DEGs were identified between UCs and HCs. S3 Table. The expression of Mito-DEGs in UCs and HCs. The hub genes are highlighted in red font. S4 Table. The assessment of diagnostic model in training and validation sets. S5 Table. DEGs were identified between high and low mitochondrial gene expression in UC. S6 Table. GSEA enrichment analysis in mitochondrial structure and function in high-expression mitochondria UC compared to low-expression mitochondria UC. S7 Table. GSEA enrichment analysis in mitochondrial related metabolism in high-expression mitochondria UC compared to low-expression mitochondria UC. S8 Table. GSEA en [file pone.0336224.s002.zip › Supporting Information/S Table/S9 Table.xlsx]

## Sheet: S9 Table
S9 Table. GSEA enrichment analysis in signaling pathways in high-expression mitochondria UC compared to low-expression mitochondria UC.
Item	NES	FDR
REACTOME_INTERLEUKIN_4_AND_INTERLEUKIN_13_SIGNALING	-2.44	7.42e-09
REACTOME_INTERLEUKIN_10_SIGNALING	-2.44	7.52e-09
KEGG_COMPLEMENT_AND_COAGULATION_CASCADES	-2.33	9.05e-08
GOBP_ANTIGEN_RECEPTOR_MEDIATED_SIGNALING_PATHWAY	-2.33	6.95e-09
WP_COMPLEMENT_AND_COAGULATION_CASCADES	-2.32	6.7e-08
REACTOME_SIGNALING_BY_INTERLEUKINS	-2.3	7.42e-09
GOBP_CYTOKINE_MEDIATED_SIGNALING_PATHWAY	-2.24	6.95e-09
WP_PROSTAGLANDIN_SIGNALING	-2.23	4.67e-06
KEGG_CHEMOKINE_SIGNALING_PATHWAY	-2.22	4.6e-09
GOBP_COMPLEMENT_ACTIVATION_CLASSICAL_PATHWAY	-2.15	0.000122
REACTOME_SIGNALING_BY_THE_B_CELL_RECEPTOR_BCR	-2.15	8.48e-07
GOBP_LIPOPOLYSACCHARIDE_MEDIATED_SIGNALING_PATHWAY	-2.14	2.27e-05
WP_TYPE_II_INTERFERON_SIGNALING	-2.09	0.000144
WP_CHEMOKINE_SIGNALING_PATHWAY	-2.08	1.37e-07
WP_INFLAMMATORY_BOWEL_DISEASE_SIGNALING	-2.05	0.000144
REACTOME_INTERLEUKIN_2_FAMILY_SIGNALING	-2.03	0.000557
WP_TCELL_RECEPTOR_SIGNALING_PATHWAY	-2.03	2.03e-05
KEGG_JAK_STAT_SIGNALING_PATHWAY	-1.99	1.33e-06
WP_TOLLLIKE_RECEPTOR_SIGNALING_PATHWAY	-1.95	0.000135
KEGG_B_CELL_RECEPTOR_SIGNALING_PATHWAY	-1.94	0.000292
WP_CCL18_SIGNALING_PATHWAY	-1.93	0.00231
GOBP_VASCULAR_ENDOTHELIAL_GROWTH_FACTOR_RECEPTOR_SIGNALING_PATHWAY	-1.93	0.00173
GOBP_T_CELL_RECEPTOR_SIGNALING_PATHWAY	-1.92	7.42e-05
WP_ULCERATIVE_COLITIS_SIGNALING	-1.91	0.00304
WP_IL18_SIGNALING_PATHWAY	-1.9	1.05e-07
GOBP_COMPLEMENT_RECEPTOR_MEDIATED_SIGNALING_PATHWAY	-1.89	0.00228
KEGG_NOD_LIKE_RECEPTOR_SIGNALING_PATHWAY	-1.88	0.000643
GOBP_PHOSPHOLIPASE_C_ACTIVATING_G_PROTEIN_COUPLED_RECEPTOR_SIGNALING_PATHWAY	-1.85	0.000764
REACTOME_PLATELET_ACTIVATION_SIGNALING_AND_AGGREGATION	-1.84	1.35e-06
GOBP_FC_RECEPTOR_SIGNALING_PATHWAY	-1.8	0.00603
REACTOME_TOLL_LIKE_RECEPTOR_CASCADES	-1.8	0.000124
GOBP_ADENYLATE_CYCLASE_ACTIVATING_G_PROTEIN_COUPLED_RECEPTOR_SIGNALING_PATHWAY	-1.79	0.000493
WP_SIGNAL_TRANSDUCTION_THROUGH_IL1R	-1.69	0.0275
GOBP_PHOSPHATIDYLINOSITOL_3_KINASE_SIGNALING	-1.69	0.00186
WP_VITAMIN_D_RECEPTOR_PATHWAY	-1.66	0.0013
WP_FOCAL_ADHESION_PI3KAKTMTORSIGNALING_PATHWAY	-1.65	7.46e-05
GOBP_CALCIUM_MEDIATED_SIGNALING	-1.64	0.00135
GOBP_RECEPTOR_SIGNALING_PATHWAY_VIA_STAT	-1.64	0.00233
KEGG_ANTIGEN_PROCESSING_AND_PRESENTATION	-1.6	0.0163
WP_IL4_SIGNALING_PATHWAY	-1.6	0.0256
KEGG_T_CELL_RECEPTOR_SIGNALING_PATHWAY	-1.58	0.00943
WP_IL3_SIGNALING_PATHWAY	-1.58	0.0335
REACTOME_INTERFERON_SIGNALING	-1.57	0.00191
WP_PI3KAKT_SIGNALING_PATHWAY	-1.52	0.000846
WP_INTERFERON_TYPE_I_SIGNALING_PATHWAYS	-1.51	0.0472
WP_VEGFAVEGFR2_SIGNALING	-1.37	0.00837
KEGG_PPAR_SIGNALING_PATHWAY	1.75	0.00187
WP_PPAR_SIGNALING_PATHWAY	1.75	0.00353
WP_7OXOC_AND_7BETAHC_PATHWAYS	1.84	0.00223
GOBP_EPOXYGENASE_P450_PATHWAY	1.9	0.00044
FDR, false discovery rates; GSEA, gene set enrichment analysis NES, Normalized enrichment score; UC, Ulcerative colitis.
