# Supplementary material for: Unveiling and verification of mitochondria-related genes as potential diagnostic biomarkers in ulcerative colitis based on bioinformatics analysis and experimental validation
Source: PLoS One. 2025 Nov 4;20(11):e0336224. doi: 10.1371/journal.pone.0336224 (PMC12585056; doi:10.1371/journal.pone.0336224)
Supplement: S1 Code — (ZIP) [file pone.0336224.s003.zip]

Archive with 3 entries (2 files):
- Supporting Information – Code/
- Supporting Information – Code/Code.txt
- Supporting Information – Code/SVM model constrction.xml
