# Supplementary material for: Unveiling and verification of mitochondria-related genes as potential diagnostic biomarkers in ulcerative colitis based on bioinformatics analysis and experimental validation
Source: PLoS One. 2025 Nov 4;20(11):e0336224. doi: 10.1371/journal.pone.0336224 (PMC12585056; doi:10.1371/journal.pone.0336224)
Supplement: S1 Code — (ZIP) [file pone.0336224.s003.zip › Supporting Information – Code/Code.txt]

setwd("D:\\ParttimeJob\\PangGe\\Processing\\Stage2\\Script/")
library(data.table)
library(dplyr)
library(svglite)

# load("high_low_risk_group_analysis.RData")
# save.image("high_low_risk_group_analysis.RData")

options(stringsAsFactors = F)

train_sampleInfo = fread("../../GeneExpDataSet/complete_sampleInfo.txt", header = T)
train_sampleInfo = train_sampleInfo[order(train_sampleInfo$SampleID),]

GSEAll_combat = fread("../GSEAll_combat.txt") %>% dplyr::rename(GeneSymbol=V1) %>% data.frame()
geneExp = GSEAll_combat
rownames(geneExp) = geneExp$GeneSymbol
geneExp = geneExp[,-1]

all(colnames(geneExp) == train_sampleInfo$SampleID)

library(limma)
design <- model.matrix(~ 0 + factor(train_sampleInfo$Label))
colnames(design)=levels(factor(train_sampleInfo$Label))
head(design)
contrast.matrix<-makeContrasts("UC-Control",
                               levels = design)
fit <- lmFit(geneExp, design)
fit2 <- contrasts.fit(fit, contrast.matrix)
fit2 <- eBayes(fit2)
DEG_Result <- topTable(fit2, coef=1, n=Inf) %>% na.omit()

# library(org.Hs.eg.db)
# DEG_symbol = mapIds(org.Hs.eg.db, keys = rownames(DEG_Result), keytype = "ENTREZID", column="SYMBOL")
# sum(is.na(DEG_symbol))
# all(names(DEG_symbol) == rownames(DEG_symbol))
# DEG_Result$Symbol = DEG_symbol

DEG = DEG_Result %>% dplyr::filter(abs(logFC) > 0.5 & adj.P.Val < 0.05)

# library(clusterProfiler)
# library(org.Hs.eg.db)
# # GO
# GO_enrich = enrichGO(rownames(DEG),
#                      OrgDb = 'org.Hs.eg.db',
#                      keyType = "ENTREZID",
#                      ont = "ALL",
#                      pAdjustMethod = "BH",
#                      pvalueCutoff = 0.05,
#                      qvalueCutoff = 0.05,
#                      readable = T)
# GO_Result = GO_enrich@result
# fwrite(GO_Result %>% as.data.frame(), file = "Results/GO_ContorlvsUC.txt", sep = "\t", quote = F, row.names = F, col.names = T)
# 
# # KEGG
# KEGG_enrich = enrichKEGG(rownames(DEG),
#                          keyType = "kegg",
#                          organism = "human",
#                          pvalueCutoff = 0.05,
#                          qvalueCutoff = 0.05)
# fwrite(KEGG_enrich@result %>% as.data.frame(), file = "Results/KEGG_ContorlvsUC.txt", sep = "\t", quote = F, row.names = F, col.names = T)
# svglite(filename = "./Figures/KEGG_ContorlvsUC.svg", width = 7, height = 5)
# dotplot(KEGG_enrich)
# dev.off()
# 
# library(GSEABase)
# library(svglite)
# library(enrichplot)
# 
# ### all GSEA
# all_GSEA_input = DEG$logFC
# names(all_GSEA_input) = rownames(DEG)
# all_GSEA_input = sort(all_GSEA_input, decreasing = T)
# 
# all_GSEA_gmt = read.gmt("./c2.all.v7.5.1.entrez.gmt")
# all_GSEA_Results = GSEA(all_GSEA_input, TERM2GENE = all_GSEA_gmt)
# all_GSEA_Path = all_GSEA_Results@result
# fwrite(all_GSEA_Results@result %>% as.data.frame(), file = "Results/all_GSEA_ContorlvsUC.txt", sep = "\t", quote = F, row.names = F, col.names = T)
# library(svglite)
# svglite(filename = "../Figures/RiskGroupDEG_all_GSEA_ridge.svg", width = 10, height = 18)
# ridgeplot(all_GSEA_Results)
# dev.off()

###################################################### GSVA and High/low risk (HL) group #############################################
mito_gene = read.table("../mitocondria_genes.txt", header = T)

mitoDEG = intersect(mito_gene$Symbol, rownames(DEG))

mitoDEG = c(c("MITOCONDRIA", "MITOCONDRIA"), mitoDEG)
write.table(mitoDEG %>% data.frame(), "../mitoDEG.gmt", sep = "\t", eol = "\t", quote = F, row.names = F, col.names = F)

all(colnames(geneExp) == train_sampleInfo$SampleID)
geneExp_UC = geneExp[,colnames(geneExp) %in% train_sampleInfo$SampleID[train_sampleInfo$Label == "UC"]]

# GSVA detecting the response of samples to mito-genes
library(GSVA)
library(GSEABase)
mitoDEG_gmt = getGmt('../mitoDEG.gmt')
mitoDEG_GSVA = gsva(geneExp_UC %>% as.matrix(), mitoDEG_GSVA_gmt, verbose = T, method = 'gsva')
fwrite(mitoDEG_GSVA %>% data.frame(), file = '../mitoDEG_GSVA.txt', sep = '\t', quote = F, col.names = T, row.names = T)

mitoDEG_GSVA = read.table('../mitoDEG_GSVA.txt', sep = '\t', row.names = 1, header = T) %>% t() %>% data.frame()
mitoDEG_GSVA$Group = ifelse(mitoDEG_GSVA$MITOCONDRIA >= median(mitoDEG_GSVA$MITOCONDRIA), 'HighRisk', 'LowRisk')

all(colnames(geneExp_UC) == rownames(mitoDEG_GSVA))

#################################################### HL DEG analysis ########################################
library(limma)
design <- model.matrix(~ 0 + factor(mitoDEG_GSVA$Group))
colnames(design)=levels(factor(mitoDEG_GSVA$Group))
head(design)
contrast.matrix<-makeContrasts("HighRisk-LowRisk",
                               levels = design)
HL_fit <- lmFit(geneExp_UC, design)
HL_fit2 <- contrasts.fit(HL_fit, contrast.matrix)
HL_fit2 <- eBayes(HL_fit2)
HL_DEG_Result <- topTable(HL_fit2, coef=1, n=Inf) %>% na.omit()

HL_DEG = HL_DEG_Result %>% dplyr::filter(abs(logFC) > 0.5 & adj.P.Val < 0.05)
# 
# library(clusterProfiler)
# library(org.Hs.eg.db)
# # GO
# GO_enrich_HL = enrichGO(rownames(HL_DEG),
#                         OrgDb = 'org.Hs.eg.db',
#                         keyType = "ENTREZID",
#                         ont = "ALL",
#                         pAdjustMethod = "BH",
#                         pvalueCutoff = 0.05,
#                         qvalueCutoff = 0.05,
#                         readable = T)
# GO_Result_HL = GO_enrich_HL@result
# fwrite(GO_Result_HL %>% as.data.frame(), file = "./Results/GO_HL.txt", sep = "\t", quote = F, row.names = F, col.names = T)
# 
# # KEGG
# KEGG_enrich_HL = enrichKEGG(rownames(HL_DEG),
#                             organism = 'hsa',
#                             pvalueCutoff = 0.05,
#                             qvalueCutoff = 0.05)
# 
# fwrite(KEGG_enrich_HL@result %>% as.data.frame(), file = "./Results/KEGG_HL.txt", sep = "\t", quote = F, row.names = F, col.names = T)
# svglite(filename = "./Figures/KEGG_HL.svg", width = 7, height = 5)
# dotplot(KEGG_enrich_HL)
# dev.off()
# 
# HL_DEG_symbol = mapIds(org.Hs.eg.db, keys = rownames(HL_DEG), keytype = "ENTREZID", column="SYMBOL")
# all(names(HL_DEG_symbol) == rownames(HL_DEG))
# 
# ### all GSEA
# all_GSEA_input_HL = HL_DEG$logFC
# names(all_GSEA_input_HL) = rownames(HL_DEG)
# all_GSEA_input_HL = sort(all_GSEA_input_HL, decreasing = T)
# 
# all_GSEA_gmt = read.gmt("./c2.all.v7.5.1.entrez.gmt")
# all_GSEA_Results_HL = GSEA(all_GSEA_input_HL, TERM2GENE = all_GSEA_gmt)
# all_GSEA_Path_HL = all_GSEA_Results_HL@result
# fwrite(all_GSEA_Results_HL@result %>% as.data.frame(), file = "./Results/all_GSEA_HL.txt", sep = "\t", quote = F, row.names = F, col.names = T)
# # library(svglite)
# # svglite(filename = "../Figures/RiskGroupDEG_GSEA_ridge.svg", width = 10, height = 18)
# # ridgeplot(GSEA_Results)
# # dev.off()
# library(GSEABase)
# library(svglite)
# svglite(filename = "./Figures/all_GSEA_HL.svg", width = 10, height = 10)
# gseaplot2(all_GSEA_Results_HL, 1:4)
# dev.off()

################################################## xcell ##################################
train_sampleInfo_UC = train_sampleInfo[train_sampleInfo$SampleID %in% colnames(geneExp_UC),]
train_sampleInfo_UC = train_sampleInfo_exp[order(train_sampleInfo_UC$SampleID),]
all(rownames(mitoDEG_GSVA) == train_sampleInfo_UC$SampleID)
train_sampleInfo_UC$Group = mitoDEG_GSVA$Group

library(xCell)
xcell_result =  xCellAnalysis(geneExp_UC, rnaseq = F)

immune_cells = c("B-cells", "CD4+ memory T-cells", "CD4+ naive T-cells", "CD4+ T-cells", 
                 "CD4+ Tcm", "CD4+ Tem", "CD8+ naive T-cells", "CD8+ T-cells", "CD8+ Tcm", "CD8+ Tem",  "Memory B-cells",
                 "Class-switched memory B-cells", "naive B-cells", "NKT", "pro B-cells", "Macrophages", "Macrophages M1", "Macrophages M2",
                 "Th1 cells", "Th2 cells", "Tregs", "ImmuneScore")

xcell_immune = xcell_result[,colnames(xcell_result) %in% immune_cells]
write.table(xcell_immune, file = "Results/xcell_immune.txt", row.names = T, col.names = T, sep = "\t", quote = F)

xcell_immune = xcell_immune %>% t()
xcell_immune = xcell_immune[order(rownames(xcell_immune)), ]
all(rownames(xcell_immune) == train_sampleInfo_UC$SampleID)

xcell_group = cbind(train_sampleInfo_UC, xcell_immune)

apply(xcell_group[ ,6:ncol(xcell_group)], 2, function(x){
  wilcox.test(x ~ xcell_group$Group)
})

library(ggstatsplot)
library(svglite)

for(i in 6:ncol(xcell_group)){
  assign(paste0("P", i), print(
    ggstatsplot::ggbetweenstats(
      data = xcell_group,
      x = Group,
      y = !!colnames(xcell_group)[i],
      pairwise.comparisons = F,
      notch = TRUE, # show notched box plot
      mean.plotting = TRUE, # whether mean for each group is to be displayed
      mean.ci = TRUE, # whether to display confidence interval for means
      mean.label.size = 2.5, # size of the label for mean
      type = "p", # which type of test is to be run
      k = 3, # number of decimal places for statistical results
      outlier.tagging = FALSE, # whether outliers need to be tagged
      outlier.label.color = "darkgreen", # changing the color for the text label
      # xlab = "Group", # label for the x-axis variable
      # ylab = colnames(xcell_group)[i], # label for the y-axis variable
      title = colnames(xcell_group)[i], # title text for the plot
      ggtheme = ggthemes::theme_fivethirtyeight(), # choosing a different theme
      ggstatsplot.layer = FALSE, # turn off ggstatsplot theme layer
      package = "wesanderson", # package from which color palette is to be taken
      palette = "Darjeeling1", # choosing a different color palette
      messages = FALSE
    )
  ))
}

library(cowplot)
PicSum1 = plot_grid(P6,P7,P8,P9,P10,P11,P12,P13,P14,P15,P16,P17,P18,P19,P20,P21,P22,P23,P24,P25,P26,P27, nrow = 5, align = "vh")

svglite(filename = "Figures/xcell_high_and_low_risk_comparision.svg", width = 35, height = 25)
PicSum1
dev.off()

################################################################ Cibersort  ##################################
if(!require(CIBERSORT)) devtools::install_github("Moonerss/CIBERSORT")
library(CIBERSORT)

Cibersort_result <- cibersort(sig_matrix = LM22, mixture_file = geneExp_UC)
all(rownames(Cibersort_result) == train_sampleInfo_UC$SampleID)

Cibersort_group = cbind(train_sampleInfo_UC, Cibersort_result)

apply(Cibersort_group[ ,6:ncol(Cibersort_group)], 2, function(x){
  wilcox.test(x ~ Cibersort_group$Group)
})

library(ggstatsplot)
library(svglite)

for(i in 6:(ncol(Cibersort_group) - 3)){
  assign(paste0("Cibersort_P", i), print(
    ggstatsplot::ggbetweenstats(
      data = Cibersort_group,
      x = Group,
      y = !!colnames(Cibersort_group)[i],
      pairwise.comparisons = F,
      notch = TRUE, # show notched box plot
      mean.plotting = TRUE, # whether mean for each group is to be displayed
      mean.ci = TRUE, # whether to display confidence interval for means
      mean.label.size = 2.5, # size of the label for mean
      type = "p", # which typ/e of test is to be run
      k = 3, # number of decimal places for statistical results
      outlier.tagging = FALSE, # whether outliers need to be tagged
      outlier.label.color = "darkgreen", # changing the color for the text label
      # xlab = "Group", # label for the x-axis variable
      # ylab = colnames(Cibersort_group)[i], # label for the y-axis variable
      title = colnames(Cibersort_group)[i], # title text for the plot
      ggtheme = ggthemes::theme_fivethirtyeight(), # choosing a different theme
      ggstatsplot.layer = FALSE, # turn off ggstatsplot theme layer
      package = "wesanderson", # package from which color palette is to be taken
      palette = "Darjeeling1", # choosing a different color palette
      messages = FALSE
    )
  ))
}
library(cowplot)
PicSum2 = plot_grid(Cibersort_P6,Cibersort_P7,Cibersort_P8,Cibersort_P9,Cibersort_P10,Cibersort_P11,Cibersort_P12,Cibersort_P13,Cibersort_P14,Cibersort_P15,Cibersort_P16,Cibersort_P17,Cibersort_P18,Cibersort_P19,Cibersort_P20,Cibersort_P21,Cibersort_P22,Cibersort_P23,Cibersort_P24,Cibersort_P25,Cibersort_P26,Cibersort_P27, ncol = 4, align = "vh")

svglite(filename = "Figures/Cibersort_high_and_low_risk_comparision.svg", width = 25, height = 25)
PicSum2
dev.off()

################################################ STRING PPI #####################################
# string_node_degrees = fread("string_node_degrees_0.5.tsv") %>% dplyr::rename(GeneSymbol=`#node`) %>% data.frame()
# sig_risk_mitogene_filtered = string_node_degrees$GeneSymbol[string_node_degrees$node_degree >= quantile(string_node_degrees$node_degree)[4]]

############################################### Pathway score ##########################################
# GSVA detecting the response of samples to mito-genes
library(GSVA)
library(GSEABase)
pathway_gmt = getGmt('../PathwayCommons13.All.hgnc.gmt')
pathGSVA = gsva(geneExp_UC %>% as.matrix(), pathway_gsea, verbose = T, method = 'gsva')
fwrite(pathGSVA %>% data.frame(), file = 'pathGSVA.txt', sep = '\t', quote = F, col.names = T, row.names = T)

pathGSVA = read.table('pathGSVA.txt', sep = '\t', row.names = 1, header = T) %>% t() %>% data.frame()

all(colnames(geneExp_UC) == rownames(pathGSVA))

#immune
train_sampleInfo_UC = train_sampleInfo[train_sampleInfo$SampleID %in% colnames(geneExp_UC),]
train_sampleInfo_UC = train_sampleInfo_exp[order(train_sampleInfo_UC$SampleID),]
all(rownames(mitoDEG_GSVA) == train_sampleInfo_UC$SampleID)
train_sampleInfo_UC$Group = mitoDEG_GSVA$Group

library(xCell)
xcell_result =  xCellAnalysis(geneExp_UC, rnaseq = F)

immune_cells = c("B-cells", "CD4+ memory T-cells", "CD4+ naive T-cells", "CD4+ T-cells", 
                 "CD4+ Tcm", "CD4+ Tem", "CD8+ naive T-cells", "CD8+ T-cells", "CD8+ Tcm", "CD8+ Tem",  "Memory B-cells",
                 "Class-switched memory B-cells", "naive B-cells", "NKT", "pro B-cells", "Macrophages", "Macrophages M1", "Macrophages M2",
                 "Th1 cells", "Th2 cells", "Tregs", "ImmuneScore")

xcell_immune = xcell_result[,colnames(xcell_result) %in% immune_cells]
write.table(xcell_immune, file = "Results/xcell_immune.txt", row.names = T, col.names = T, sep = "\t", quote = F)

xcell_immune = xcell_immune %>% t()
xcell_immune = xcell_immune[order(rownames(xcell_immune)), ]
all(rownames(xcell_immune) == train_sampleInfo_UC$SampleID)

xcell_group = cbind(train_sampleInfo_UC, xcell_immune)

apply(xcell_group[ ,6:ncol(xcell_group)], 2, function(x){
  wilcox.test(x ~ xcell_group$Group)
})

library(ggstatsplot)
library(svglite)

for(i in 6:ncol(xcell_group)){
  assign(paste0("P", i), print(
    ggstatsplot::ggbetweenstats(
      data = xcell_group,
      x = Group,
      y = !!colnames(xcell_group)[i],
      pairwise.comparisons = F,
      notch = TRUE, # show notched box plot
      mean.plotting = TRUE, # whether mean for each group is to be displayed
      mean.ci = TRUE, # whether to display confidence interval for means
      mean.label.size = 2.5, # size of the label for mean
      type = "p", # which type of test is to be run
      k = 3, # number of decimal places for statistical results
      outlier.tagging = FALSE, # whether outliers need to be tagged
      outlier.label.color = "darkgreen", # changing the color for the text label
      # xlab = "Group", # label for the x-axis variable
      # ylab = colnames(xcell_group)[i], # label for the y-axis variable
      title = colnames(xcell_group)[i], # title text for the plot
      ggtheme = ggthemes::theme_fivethirtyeight(), # choosing a different theme
      ggstatsplot.layer = FALSE, # turn off ggstatsplot theme layer
      package = "wesanderson", # package from which color palette is to be taken
      palette = "Darjeeling1", # choosing a different color palette
      messages = FALSE
    )
  ))
}

library(cowplot)
PicSum1 = plot_grid(P6,P7,P8,P9,P10,P11,P12,P13,P14,P15,P16,P17,P18,P19,P20,P21,P22,P23,P24,P25,P26,P27, nrow = 5, align = "vh")

svglite(filename = "Figures/xcell_high_and_low_risk_comparision.svg", width = 35, height = 25)
PicSum1
dev.off()

#model evaluation
rm(list = ls())  
#install.packages("rms")
#install.packages("rmda")
#install.packages("regplot")
library(ggDCA)
library(rms)
library(nricens)
library(foreign)
library(rmda)
library(regplot)
setwd("D:/#生信课题/3、分析/8、model/#淘汰的方法")
data3 <- read.table(file = "Logistic Regression_train.txt",header = T,sep = "\t",row.names = NULL)#载入数据
#1.诊断列线图构建
dd <- datadist(data3)
options(datadist="dd")
f <- lrm(group~ prediction, x=T, y=T, data=data3)
print(f)
nom <- nomogram(f, fun=plogis,
                lp=F, 
                fun.at = c(0.2,0.4,0.6,0.8,1.0),
                funlabel = "Risk")#执行Nomogram分析
par(mar = c(1, 3, 2, 2))
plot(nom,xfrac=.5,cex.axis=0.8,cex.var=1)
summary(f)

#3.决策曲线绘制
library(rmda)
set.seed(123)
nomogram<- decision_curve(group  ~ prediction,data = data3,
                          family = binomial(link='logit'),
                          thresholds= seq(0,1, by = 0.01),
                          confidence.intervals =0.95,study.design ='cohort')

List<-list(nomogram)
plot_decision_curve(List,curve.names= c('nomogram'),
                    cost.benefit.axis =T,col = c('red'),
                    confidence.intervals =FALSE,standardize = F,
                    legend.position = "topright")#legend.position = "none"
a<-data.frame(nomogram[["derived.data"]])
write.table(a,file="Logistic Regression_train_DCA.txt",sep='\t',quote=F,row.names=F)

#4.绘制临床影响曲线（Clinical Impact Curve）：
plot_clinical_impact(nomogram,population.size= 1000,
                     cost.benefit.axis = T,
                     n.cost.benefits= 8,
                     col =c('red','blue'),
                     confidence.intervals= FALSE,
                     ylim=c(0,1000),
                     legend.position="none")#legend.position="bottomleft"

#单细胞
####设置镜像，提高软件包安装速度###
options(BioC_mirror="https://mirrors.tuna.tsinghua.edu.cn/bioconductor")
options("repos" = c(CRAN="https://mirrors.tuna.tsinghua.edu.cn/CRAN/"))
####安装软件包安装的协助包###

###从CRAN安装
install.packages("stringr")###处理字符文件
install.packages("future")##并行计算
install.packages("future.apply")##并行计算
install.packages("ggplot2")###安装作图软件
install.packages("Seurat")###单细胞处理包
install.packages("dplyr")###管道符号
install.packages("ggpubr")###作图与统计
install.packages("shinythemes")###Shiny服务器
install.packages("ggsci")###配色图


library(stringr)
library(future)
library(future.apply)
library(ggplot2)
library(Seurat)
library(dplyr)
library(ggpubr)
####从Bioconductor 安装软件

install.packages("BiocManager")####从Bioconductor网站安装生物信息学软件包
library(BiocManager)

BiocManager::install("SCpubr")
BiocManager::install("clusterProfiler")###进行GO分析
BiocManager::install("ComplexHeatmap")#,force = T)###heatmap作图
#BiocManager::install("monocle")##使用此版本monocle2
install.packages("Z:/zuji/monocle_2.24.0.tar(1).gz", repos = NULL,type="source")
BiocManager::install("org.Hs.eg.db")
BiocManager::install("infercnv",force = T)
BiocManager::install(c("AUCell", "RcisTarget"))
BiocManager::install(c("GENIE3")) # Optional. Can be replaced by GRNBoost
BiocManager::install("celldex")

## Optional (but highly recommended):
# To score the network on cells (i.e. run AUCell):
BiocManager::install(c("zoo", "mixtools", "rbokeh"))
# For various visualizations and perform t-SNEs:
BiocManager::install(c("DT", "NMF", "ComplexHeatmap", "R2HTML", "Rtsne"))
# To support paralell execution (not available in Windows):
BiocManager::install(c("doMC", "doRNG"))
BiocManager::install(c('decoupleR', 'GSVA', 'Nebulosa', 'singscore', 'UCell'))
BiocManager::install(c( 'VGAM', 'DDRTree', 'HSMMSingleCell', 'combinat', 'fastICA', 'leidenbase', 'qlcMatrix', 'pheatmap', 'proxy', 'slam', 'biocViews'))

#如果出现Update all/some/none? [a/s/n]: 输入a，回车键
#如果出现Do you want to install from sources the packages which need compilation? (Yes/no/cancel) ：输入no，回车键
library(infercnv)
library(limma)
library(clusterProfiler)
library(ComplexHeatmap)


###从Github安装软件
install.packages("devtools")####首先从github网站安装生物信息学软件包##
#library(devtools)
install_github("sqjin/CellChat")
###安装DoubletFinder检测Doublets###
#来自：https://github.com/ddiez/DoubletFinder
devtools::install_github("sqjin/CellChat")
devtools::install_github('chris-mcginnis-ucsf/DoubletFinder')#暂时无法下载
devtools::install_github("ggjlab/scHCL")#暂时无法下载

devtools::install_github("aertslab/SCopeLoomR", build_vignettes = TRUE)
devtools::install_github("aertslab/SCENIC") 
devtools::install_github("sqjin/CellChat")##cell-cell interaction
devtools::install_github("chuiqin/irGSEA") 


rm(list=ls())
library(dplyr)
library(Seurat)
library(patchwork)
library(ggplot2)
library(SingleR)
library(CCA)
library(clustree)
library(cowplot)
library(monocle)
library(tidyverse)
library(SCpubr)
library(UCell)
library(irGSEA)
library(GSVA)
library(GSEABase)
library(harmony)
library(plyr)
BiocManager::install("celldex")
data_dir <- paste0(getwd(),"/GSE214695")       
samples=list.files(data_dir)
dir=file.path(data_dir,samples)
afdata <- Read10X(data.dir = dir)

af <- CreateSeuratObject(counts = afdata, 
                         project = "SeuratObject", 
                         min.cells = 1,
                         min.features = 100)
afidens=mapvalues(Idents(af), from = levels(Idents(af)), to = samples)
Idents(af)=afidens
af$Type=Idents(af)
af[["percent.mt"]] <- PercentageFeatureSet(af, pattern = "^MT-")
af[["percent.rb"]] <- PercentageFeatureSet(af, pattern = "^RP")
mask1 <- af$nCount_RNA >= 100
mask2 <- af$nFeature_RNA >= 100 & af$nFeature_RNA <= 15000
mask3 <- af$percent.mt <= 50
mask4<-af$percent.rb<= 50
mask <-mask2 & mask3 & mask4
af <- af[, mask]
saveRDS(af,"af.rds")

dim(af)
#[1]    32110 75548348
table(af@meta.data$orig.ident)


length(af@active.ident)
#[1] 75548348

library(dplyr)
library(Seurat)
library(patchwork)
library(ggplot2)
BiocManager::install("SingleR")
library(SingleR)
install.packages("CCA")
library(CCA)
install.packages("clustree")
library(clustree)
library(cowplot)
library(monocle)
library(tidyverse)
install.packages("SCpubr")
library(SCpubr)
library(UCell)
library(irGSEA)
library(GSVA)
library(GSEABase)
BiocManager::install("harmony")
library(harmony)
library(plyr)

afidens=mapvalues(Idents(af), from = levels(Idents(af)), to = dir)
Idents(af)=afidens
af$Type=Idents(af)
af[["percent.mt"]] <- PercentageFeatureSet(af, pattern = "^MT-")
af[["percent.rb"]] <- PercentageFeatureSet(af, pattern = "^RP")
mask1 <- af$nCount_RNA >= 100
mask2 <- af$nFeature_RNA >= 100 & af$nFeature_RNA <= 15000
mask3 <- af$percent.mt <= 50
mask4<-af$percent.rb<= 50
mask <-mask2 & mask3 & mask4
af <- af[, mask]
saveRDS(af,"af.all.rds")
dim(af)
#[1] 32110 93596

#install.packages(Seurat)
library(Seurat)
#install.packages(tidyverse)
library(tidyverse)
#install.packages(Matrix)
library(Matrix)
#install.packages(stringr)
library(stringr)
#install.packages(stringr)
library(dplyr)
#install.packages(stringr)
library(patchwork)

library(ggplot2)

library(SingleR)
library(CCA)
library(clustree)
library(cowplot)
library(monocle)
library(tidyverse)
library(SCpubr)
library(UCell)
library(irGSEA)#git-hub下载
library(GSVA)
library(GSEABase)
library(harmony)
library(plyr)
BiocManager::install("randomcoloR")
library(randomcoloR)
library(CellChat)#git-hub下载

options(scipen = 10000000)#关闭科学计数法
#af=readRDS("af.all.rds")#上一步保存的rds
# QC指标使用小提琴图可视化,ncol为图片排列列数
pdf(file = "01.vlnplotnFeature_RNA.pdf",width = 10,height = 7)
pdf(file = "01.vlnplotnCount_RNA.pdf",width = 10,height = 7)
pdf(file = "01.vlnplotpercent.mt.pdf",width = 10,height = 7)
pdf(file = "01.vlnplotpercent.rb.pdf",width = 10,height = 7)
#VlnPlot(af, features = c("nFeature_RNA", "nCount_RNA", "percent.mt","percent.rb"), ncol = 4)+scale_fill_manual(values = c("#C77CFF","#7CAE00","#00BFC4","#F8766D"，"aliceblue","aquamarine","aquamarine4","azure3","bisque2","blue","blueviolet","brown3","burlywood1","chartreuse1","chocolate1","cyan","deeppink","plum","slategray2"))
VlnPlot(af, features = c("nFeature_RNA"),pt.size = 0, ncol = 1)+geom_boxplot(outlier.shape=NA,width=.2,col="black",)+scale_fill_manual(values = c("#C77CFF","#7CAE00","#00BFC4","#F8766D","aliceblue","aquamarine","aquamarine4","azure3","bisque2","blue","blueviolet","brown3","burlywood1","chartreuse1","chocolate1","cyan","deeppink","plum","red1","slategray2","lightseagreen","orange4","yellow","brown2"))
VlnPlot(af, features = c("nCount_RNA"), pt.size = 0, ncol = 1)+geom_boxplot(outlier.shape=NA,width=.2,col="black",)+scale_fill_manual(values = c("#C77CFF","#7CAE00","#00BFC4","#F8766D","aliceblue","aquamarine","aquamarine4","azure3","bisque2","blue","blueviolet","brown3","burlywood1","chartreuse1","chocolate1","cyan","deeppink","plum","red1","slategray2","lightseagreen","orange4","yellow","brown2"))
VlnPlot(af, features = c("percent.mt"), pt.size = 0, ncol = 1)+geom_boxplot(outlier.shape=NA,width=.2,col="black",)+scale_fill_manual(values = c("#C77CFF","#7CAE00","#00BFC4","#F8766D","aliceblue","aquamarine","aquamarine4","azure3","bisque2","blue","blueviolet","brown3","burlywood1","chartreuse1","chocolate1","cyan","deeppink","plum","red1","slategray2","lightseagreen","orange4","yellow","brown2"))
VlnPlot(af, features = c("percent.rb"), pt.size = 0, ncol = 1)+geom_boxplot(outlier.shape=NA,width=.2,col="black",)+scale_fill_manual(values = c("#C77CFF","#7CAE00","#00BFC4","#F8766D","aliceblue","aquamarine","aquamarine4","azure3","bisque2","blue","blueviolet","brown3","burlywood1","chartreuse1","chocolate1","cyan","deeppink","plum","red1","slategray2","lightseagreen","orange4","yellow","brown2"))
dev.off()

# 指标之间的相关性
plot2 <- FeatureScatter(af, feature1 = "nCount_RNA", feature2 = "percent.rb")+ RotatedAxis()
plot3 <- FeatureScatter(af, feature1 = "nCount_RNA", feature2 = "nFeature_RNA")+ RotatedAxis()
#组图
pdf(file = "01.corqc.pdf",width =9,height = 8)
plot2+plot3+plot_layout(ncol = 2)      #plot_layout，patchwork函数，指定一行有几个图片
dev.off()

##标准化,使用LogNormalize方法
af <- NormalizeData(af, normalization.method = "LogNormalize", scale.factor = 10000)

# 将标准化后的值保存在af[["RNA"]]@data
normalized.data <- af[["RNA"]]@data
normalized.data[1:20,1:4]
dim(normalized.data)
#[1] 32110 93596

## 鉴定高变基因
# 高变基因：在一些细胞中表达高，另一些细胞中表达低的基因
# 变异指标： mean-variance relationship
# 返回1500个高变基因，用于下游如PCA降维分析。
af <- FindVariableFeatures(af, selection.method = "vst", nfeatures = 2000)

# 提取前10的高变基因
top10 <- head(VariableFeatures(af), 10)
top10

# 展示高变基因
plot1 <- VariableFeaturePlot(af)
plot2 <- LabelPoints(plot = plot1, points = top10, repel = TRUE)

pdf(file = "01.topgene.pdf",width =7,height = 6)
plot2                  #plot_layout，patchwork函数，指定一行有几个图片
dev.off()

## 归一化
# 归一化处理：每一个基因在所有细胞中的均值变为0，方差标为1，对于降维来说是必需步骤
# 归一化后的值保存在：af[["RNA"]]@scale.data
af <- ScaleData(af)
scale.data <- af[["RNA"]]@scale.data
dim(scale.data)
##[1]  2000 93596
scale.data[1:10,1:4]

# 可以选择全部基因归一化
all.genes <- rownames(af)
af <- ScaleData(af, features = all.genes)

##########0.3.part3 降维（绘制原始分布）##########################
# PCA降维，用前面1500个高变基因，可以使用features改变用于降维的基因集

table(af@meta.data$orig.ident)
af$tissue_type=stringr::str_remove(af$Type,pattern = '[0-9]')###0-9去掉数字的意思###此三行代码易出错
af$tissue_type=factor(af$tissue_type,levels = c('Ulcerative colitis','healthy control'))
af$tissue_type[which(str_detect(af$Type, "^Ulcerative colitis"))] <- "Ulcerative colitis"
af$tissue_type[which(str_detect(af$Type, "^healthy control"))] <- "healthy control"
length(af@active.ident)
table(af@meta.data$tissue_type)


###########原本的分布
af <- Seurat::RunPCA(af, features = VariableFeatures(object = af))
af <- Seurat::RunTSNE(af,dims = 1:20) #时间长
af <- Seurat::RunUMAP(af,dims = 1:20) 
pdf(file = "02.rawtsne.pdf",width =7.5,height = 5.5)
DimPlot(af, ,reduction = "tsne",pt.size = 0.5)+theme_classic()+theme(panel.border = element_rect(fill=NA,color="black", size=0.5, linetype="solid"),legend.position = "right") #top为图列位置最上方，除此之外还有right、left、bottom(意思同英文)
dev.off()
pdf(file = "02.rawtsne-HCvsUC.pdf",width =7.5,height = 5.5)
DimPlot(af, group.by = 'tissue_type',reduction = "tsne",pt.size = 0.5)+theme_classic()+theme(panel.border = element_rect(fill=NA,color="black", size=0.5, linetype="solid"),legend.position = "right") #top为图列位置最上方，除此之外还有right、left、bottom(意思同英文)
dev.off()
pdf(file = "02.rawtsne-HCvsUC2.pdf",width =15,height = 5.5)
DimPlot(af, split.by = 'tissue_type',reduction = "tsne",pt.size = 0.5)+theme_classic()+theme(panel.border = element_rect(fill=NA,color="black", size=0.5, linetype="solid"),legend.position = "right") #top为图列位置最上方，除此之外还有right、left、bottom(意思同英文)
dev.off()
pdf(file = "02.rawpca.pdf",width =7.5,height = 5.5)
DimPlot(af, reduction = "pca",pt.size = 0.5)+theme_classic()+theme(panel.border = element_rect(fill=NA,color="black", size=0.5, linetype="solid"),legend.position = "right")
dev.off()
pdf(file = "02.rawpca-HCvsUC.pdf",width =7.5,height = 5.5)
DimPlot(af, group.by = 'tissue_type',reduction = "pca",pt.size = 0.5)+theme_classic()+theme(panel.border = element_rect(fill=NA,color="black", size=0.5, linetype="solid"),legend.position = "right")
dev.off()
pdf(file = "02.rawpca-HCvsUC2.pdf",width =15,height = 5.5)
DimPlot(af, split.by = 'tissue_type',reduction = "pca",pt.size = 0.5)+theme_classic()+theme(panel.border = element_rect(fill=NA,color="black", size=0.5, linetype="solid"),legend.position = "right")
dev.off()

af <- Seurat::RunUMAP(af,dims = 1:20)
pdf(file = "02.rawumap.pdf",width =7.5,height = 5.5)
DimPlot(af ,reduction = "umap",pt.size = 0.5)+theme_classic()+theme(panel.border = element_rect(fill=NA,color="black", size=0.5, linetype="solid"),legend.position = "right") #top为图列位置最上方，除此之外还有right、left、bottom(意思同英文)
dev.off()
pdf(file = "02.rawumap-HCvsUC.pdf",width =7.5,height = 5.5)
DimPlot(af, group.by = 'tissue_type',reduction = "umap",pt.size = 0.5)+theme_classic()+theme(panel.border = element_rect(fill=NA,color="black", size=0.5, linetype="solid"),legend.position = "right") #top为图列位置最上方，除此之外还有right、left、bottom(意思同英文)
dev.off()
pdf(file = "02.rawumap-HCvsUC2.pdf",width =15,height = 5.5)
DimPlot(af, split.by = 'tissue_type',reduction = "umap",pt.size = 0.5)+theme_classic()+theme(panel.border = element_rect(fill=NA,color="black", size=0.5, linetype="solid"),legend.position = "right") #top为图列位置最上方，除此之外还有right、left、bottom(意思同英文)
dev.off()
colaa=distinctColorPalette(100)
pdf(file = "02.raw.tsne.split.pdf",width =12,height = 7.5)#此图是动图且内存大，可不用
do_DimPlot(sample = af,
           plot.title = "",
           reduction = "tsne",
           legend.position = "bottom",
           dims = c(1,2),group.by = "Type",pt.size =2
) #选择展示的主成分，这边是PC2与PC1
dev.off()

#####################################（选做 harmony 去批次与降维）################################################################################################
af <- RunHarmony(af, group.by.vars = "Type")
###########################################################################################################
######矫正后结果可视化
## 鉴定高变基因
# 高变基因：在一些细胞中表达高，另一些细胞中表达低的基因
# 变异指标： mean-variance relationship
# 返回2000个高变基因，用于下游如PCA降维分析。
af <- FindVariableFeatures(af, selection.method = "vst", nfeatures = 2000)

# 提取前10的高变基因
top10 <- head(VariableFeatures(af), 10)
top10

# 展示高变基因
plot1 <- VariableFeaturePlot(af)
plot2 <- LabelPoints(plot = plot1, points = top10, repel = TRUE)

pdf(file = "03.topgene.pdf",width =7,height = 6)
plot2                   #plot_layout，patchwork函数，指定一行有几个图片
dev.off()

##########0.3.part3 降维##########################
# PCA降维，用前面1500个高变基因，可以使用features改变用于降维的基因集
pdf(file = "03.harmony.pdf",width =7.5,height = 5.5)
DimPlot(af,reduction = "harmony",pt.size = 0.5)+theme_classic()+theme(panel.border = element_rect(fill=NA,color="black", size=0.5, linetype="solid"),legend.position = "right")
dev.off()
pdf(file = "03.harmony2.pdf",width =7.5,height = 5.5)
DimPlot(af, group.by = 'tissue_type',reduction = "harmony",pt.size = 0.5)+theme_classic()+theme(panel.border = element_rect(fill=NA,color="black", size=0.5, linetype="solid"),legend.position = "right")
dev.off()
pdf(file = "03.harmony3.pdf",width =15,height = 5.5)
DimPlot(af, split.by = 'tissue_type',reduction = "harmony",pt.size = 0.5)+theme_classic()+theme(panel.border = element_rect(fill=NA,color="black", size=0.5, linetype="solid"),legend.position = "right")
dev.off()
af <- Seurat::RunTSNE(af,dims = 1:20,reduction ='harmony')#时间长
pdf(file = "03.tsne.pdf",width =7.5,height = 5.5)
DimPlot(af, group.by = 'tissue_type',reduction = "tsne",pt.size = 0.5)+theme_classic()+theme(panel.border = element_rect(fill=NA,color="black", size=0.5, linetype="solid"),legend.position = "right")
dev.off()
pdf(file = "03.tsne2.pdf",width =7.5,height = 5.5)
DimPlot(af,reduction = "tsne",pt.size = 0.5)+theme_classic()+theme(panel.border = element_rect(fill=NA,color="black", size=0.5, linetype="solid"),legend.position = "right")
dev.off()
pdf(file = "03.tsne3.pdf",width =15,height = 5.5)
DimPlot(af, split.by = 'tissue_type',reduction = "tsne",pt.size = 0.5)+theme_classic()+theme(panel.border = element_rect(fill=NA,color="black", size=0.5, linetype="solid"),legend.position = "right")
dev.off()
af <- Seurat::RunUMAP(af,dims = 1:20,reduction ='harmony')#时间长
pdf(file = "03.umap.pdf",width =7.5,height = 5.5)
DimPlot(af, group.by = 'tissue_type',reduction = "umap",pt.size = 0.5)+theme_classic()+theme(panel.border = element_rect(fill=NA,color="black", size=0.5, linetype="solid"),legend.position = "right")
dev.off()
pdf(file = "03.umap2.pdf",width =7.5,height = 5.5)
DimPlot(af,reduction = "umap",pt.size = 0.5)+theme_classic()+theme(panel.border = element_rect(fill=NA,color="black", size=0.5, linetype="solid"),legend.position = "right")
dev.off()
pdf(file = "03.umap3.pdf",width =15,height = 5.5)
DimPlot(af, split.by = 'tissue_type',reduction = "umap",pt.size = 0.5)+theme_classic()+theme(panel.border = element_rect(fill=NA,color="black", size=0.5, linetype="solid"),legend.position = "right")
dev.off()
collist=distinctColorPalette(24)
#collist=c(ggsci::pal_nejm()(8))
names(collist)=names(table(af$Type))
pdf(file = "03.tsne.split.pdf",width =12,height = 10)#同上
do_DimPlot(sample = af,
           plot.title = "",
           reduction = "tsne",
           legend.position = "bottom",
           dims = c(1,2),group.by = "Type",pt.size =2
) #选择展示的主成分，这边是PC2与PC1
dev.off()

###################选择合适的PC######################################################################################################################
collist=distinctColorPalette(24)
#collist=c(ggsci::pal_nejm()(8))
names(collist)=names(table(af$Type))
# 前两个PC特征基因可视化
VizDimLoadings(af, dims = 1:2, reduction = "pca")
#热图可视化前15个PC
pdf(file = "03.pc_heatmap.pdf",width =7.5,height = 9)
DimHeatmap(af, dims = 1:20, cells = 1000, balanced = TRUE)
dev.off()
##确定使用PC个数
# each PC essentially representing a ‘metafeature’
af <- JackStraw(af, num.replicate = 100)
af <- ScoreJackStraw(af, dims = 1:20)
pdf(file = "03.jackstrawplot.pdf",width =20,height = 15)
JackStrawPlot(af, dims = 1:20, xmax = 1,ymax = 1)#报错大量数据没有进入 dim20改为50,最大只能为20
dev.off()
pdf(file = "03.ElbowPlot.pdf",width =5,height = 4)
ElbowPlot(af,ndims = 50)
dev.off()

pdf(file = "03-PC.pdf",width =10,height = 10)
# Determine percent of variation associated with each PC
pct <- af [["pca"]]@stdev / sum( af [["pca"]]@stdev) * 100
# Calculate cumulative percents for each PC
cumu <- cumsum(pct)
# Determine which PC exhibits cumulative percent greater than 90% and % variation associated with the PC as less than 5
co1 <- which(cumu > 90 & pct < 5)[1]
co1
# Determine the difference between variation of PC and subsequent PC
co2 <- sort(which((pct[1:length(pct) - 1] - pct[2:length(pct)]) > 0.1), decreasing = T)[1] + 1
# last point where change of % of variation is more than 0.1%.
co2
# Minimum of the two calculation
pcs <- min(co1, co2)
pcs
# Create a dataframe with values
plot_df <- data.frame(pct = pct,   cumu = cumu,   rank = 1:length(pct))
# Elbow plot to visualize 
ggplot(plot_df, aes(cumu, pct, label = rank, color = rank > pcs)) + 
  geom_text() + 
  geom_vline(xintercept = 90, color = "grey") + 
  geom_hline(yintercept = min(pct[pct > 5]), color = "grey") +
  theme_bw()
dev.off()


#选择PC
afPC=16
##对细胞聚类
# 首先基于PCA空间构建一个基于欧氏距离的KNN图
#af <- FindNeighbors(af, dims = 1:15)
#设置不同的分辨率，观察分群效果，dim为PCA选择的主成分数
af=FindNeighbors(af, dims = 1:afPC, reduction = "harmony")
for (res in c(0.01, 0.05, 0.1, 0.2, 0.3, 0.5,0.8,1,1.2,1.5,2,2.5,3)) {
  af=FindClusters(af, graph.name = "RNA_snn", resolution = res, algorithm = 1)}
apply(af@meta.data[,grep("RNA_snn_res",colnames(af@meta.data))],2,table)

p2_tree=clustree(af@meta.data, prefix = "RNA_snn_res.")
pdf(file = "03.clustertree.pdf",width =12,height =10)
p2_tree
dev.off()
# 聚类并最优化
# resolution参数：值越大，细胞分群数越多，根据前面进行选择
# 0.4-1.2 typically returns good results for single-cell datasets of around 3K cells
# Optimal resolution often increases for larger datasets. 
#选择分辨率进行降维
af=FindNeighbors(af, dims = 1:afPC, reduction = "harmony")
af <- FindClusters(af, resolution = 2)#############第一次运行时采用分辨率1，第二次采用分辨率2########

# 查看聚类数ID
head(Idents(af), 5)
##########healthy control1_AAACCTGAGGTCGGAT-1 healthy control1_AAACCTGCAAGTCTGT-1 healthy control1_AAACCTGGTCGTCTTC-1 
1                                   0                                   4 
healthy control1_AAACCTGGTTATGCGT-1 healthy control1_AAACCTGTCGGCATCG-1 
2                                   2 
Levels: 0 1 2 3 4 5 6 7 8 9 10 11 12 13 14 15 16 17 18 19 20 21 22 23 24 25 26

# 查看每个类别多少个细胞
head(af@meta.data)
##########                                          orig.ident nCount_RNA nFeature_RNA     tissue_type             Type percent.mt
healthy control1_AAACCTGAGGTCGGAT-1 healthy control1      13513         1387 healthy control healthy control1   1.628062
healthy control1_AAACCTGCAAGTCTGT-1 healthy control1       2057          676 healthy control healthy control1   4.180846
healthy control1_AAACCTGGTCGTCTTC-1 healthy control1       2021          714 healthy control healthy control1  10.836220
healthy control1_AAACCTGGTTATGCGT-1 healthy control1       2729          900 healthy control healthy control1   6.742396
healthy control1_AAACCTGTCGGCATCG-1 healthy control1       3226         1110 healthy control healthy control1   5.083695
healthy control1_AAACGGGGTCTAGCCG-1 healthy control1       2936          962 healthy control healthy control1   3.099455
percent.rb RNA_snn_res.0.01 seurat_clusters RNA_snn_res.0.05 RNA_snn_res.0.1
healthy control1_AAACCTGAGGTCGGAT-1   14.35655                0               1                1               0
healthy control1_AAACCTGCAAGTCTGT-1   44.04473                0               0                2               1
healthy control1_AAACCTGGTCGTCTTC-1   32.36022                0               4                3               3
healthy control1_AAACCTGGTTATGCGT-1   39.64822                0               2                2               1
healthy control1_AAACCTGTCGGCATCG-1   34.59392                0               2                2               1
healthy control1_AAACGGGGTCTAGCCG-1   37.73842                0               0                2               1
RNA_snn_res.0.2 RNA_snn_res.0.3 RNA_snn_res.0.5 RNA_snn_res.0.8 RNA_snn_res.1
healthy control1_AAACCTGAGGTCGGAT-1               0               0               0               0             1
healthy control1_AAACCTGCAAGTCTGT-1               1               1               1               1             0
healthy control1_AAACCTGGTCGTCTTC-1               3               4               3               4             4
healthy control1_AAACCTGGTTATGCGT-1               1               3               2               2             2
healthy control1_AAACCTGTCGGCATCG-1               1               3               2               2             2
healthy control1_AAACGGGGTCTAGCCG-1               1               1               1               1             0
RNA_snn_res.1.2 RNA_snn_res.1.5 RNA_snn_res.2 RNA_snn_res.2.5 RNA_snn_res.3
healthy control1_AAACCTGAGGTCGGAT-1               1               4             2               8            23
healthy control1_AAACCTGCAAGTCTGT-1               0              11             6               0             2
healthy control1_AAACCTGGTCGTCTTC-1               2               3             8               6             5
healthy control1_AAACCTGGTTATGCGT-1               5               1             5               2             1
healthy control1_AAACCTGTCGGCATCG-1               9               1             3               5             7

table(af@meta.data$seurat_clusters)
##    0     1     2     3     4     5     6     7     8     9    10    11    12    13    14    15    16    17    18    19 
11152  8636  8630  8252  6232  6065  4825  4376  4167  4019  3458  3055  2787  2711  2364  1763  1730  1442  1420  1391 
20    21    22    23    24    25    26 


# only.pos：只保留上调差异表达的基因
af.markers <- FindAllMarkers(af, only.pos = TRUE, min.pct = 0.25, logfc.threshold = 0.25)
write.csv(af.markers,file = "04.cluster_markers.csv")
head(af.markers)
################
#  p_val avg_log2FC pct.1 pct.2 p_val_adj cluster  gene
#KLRB1     0   2.722371 0.669 0.084         0       0 KLRB1
#IL7R      0   2.678644 0.663 0.065         0       0  IL7R
#TRAC      0   2.283069 0.845 0.152         0       0  TRAC
#TRBC1     0   2.238191 0.560 0.095         0       0 TRBC1
#CD3D      0   2.193338 0.858 0.136         0       0  CD3D
#CD2       0   2.145452 0.746 0.098         0       0   CD2

# get top 10 genes
top5af.markers <- af.markers %>%
  group_by(cluster) %>%
  top_n(n = 5, wt = avg_log2FC)

# get color
col <- c(ggsci::pal_npg()(9),ggsci::pal_jco()(9),ggsci::pal_jama()(7),ggsci::pal_nejm()(8))

# plot
pdf(file = "04-cluster.hetmap.pdf",width =22,height = 16)
DoHeatmap(af,features = top5af.markers$gene,
          group.colors = col) +
  ggsci::scale_colour_npg() +
  scale_fill_gradient2(low = '#0099CC',mid = 'white',high = '#CC0033',
                       name = 'Z-score')
dev.off()


## 将细胞在低维空间可视化UMAP/tSNE
af <- RunUMAP(af,dims = 1:afPC, reduction = "harmony")
af <- RunTSNE(af,dims = 1:afPC, reduction = "harmony")

# 可视化UMAP/tSNE
pdf(file = "05-cluster.UMAP.pdf",width =6.5,height = 5.5)
DimPlot(af,reduction = "umap", label = T, label.size = 3.5,pt.size = 0.5)+theme_classic()+theme(panel.border = element_rect(fill=NA,color="black", size=0.5, linetype="solid"),legend.position = "right")
dev.off()
pdf(file = "05-cluster.UMAP2.pdf",width =6.5,height = 5.5)
DimPlot(af, group.by = 'tissue_type',reduction = "umap", label = T, label.size = 3.5,pt.size = 0.5)+theme_classic()+theme(panel.border = element_rect(fill=NA,color="black", size=0.5, linetype="solid"),legend.position = "right")
dev.off()
pdf(file = "05-cluster.UMAP3.pdf",width =13,height = 5.5)
DimPlot(af, split.by = 'tissue_type',reduction = "umap", label = T, label.size = 3.5,pt.size = 0.5)+theme_classic()+theme(panel.border = element_rect(fill=NA,color="black", size=0.5, linetype="solid"),legend.position = "right")
dev.off()

pdf(file = "05-cluster.TSEN.pdf",width =6.5,height = 5.5)
DimPlot(af,reduction = "tsne", label = T, label.size = 3.5,pt.size = 0.5)+theme_classic()+theme(panel.border = element_rect(fill=NA,color="black", size=0.5, linetype="solid"),legend.position = "right")
dev.off()
pdf(file = "05-cluster.TSEN2.pdf",width =6.5,height = 5.5)
DimPlot(af, group.by = 'tissue_type',reduction = "tsne", label = T, label.size = 3.5,pt.size = 0.5)+theme_classic()+theme(panel.border = element_rect(fill=NA,color="black", size=0.5, linetype="solid"),legend.position = "right")
dev.off()
pdf(file = "05-cluster.TSEN3.pdf",width =13,height = 5.5)
DimPlot(af, split.by = 'tissue_type',reduction = "tsne", label = T, label.size = 3.5,pt.size = 0.5)+theme_classic()+theme(panel.border = element_rect(fill=NA,color="black", size=0.5, linetype="solid"),legend.position = "right")
dev.off()


###################################0.5.part5 singleR细胞注释#############################################
options(BioC_mirror="https://mirrors.tuna.tsinghua.edu.cn/bioconductor")
BiocManager::install(c('ExperimentHub', 'AnnotationHub'))
devtools::install_github("LTLA/celldex")
##########打开端口#########
proxy <- httr::use_proxy("http://my_user:my_password@myproxy:8080")
## or
proxy <- httr::use_proxy(Sys.getenv('http_proxy'))
httr::set_config(proxy)
ExperimentHub::setExperimentHubOption("PROXY", proxy)
refdata=celldex::HumanPrimaryCellAtlasData()    #网络为公用可能加载不好，用手机开热点吧

refdata
#class: SummarizedExperiment 
#dim: 19363 713 
#metadata(0):
#assays(1): logcounts
#rownames(19363): A1BG A1BG-AS1 ... ZZEF1 ZZZ3
#rowData names(0):
#colnames(713): GSM112490 GSM112491 ... GSM92233 GSM92234
#colData names(3): label.main label.fine label.ont##

head(colnames(refdata))
#[1] "GSM112490" "GSM112491" "GSM112540" "GSM112541" "GSM112661" "GSM112664"
head(rownames(refdata))
#[1] "A1BG"     "A1BG-AS1" "A1CF"     "A2M"      "A2M-AS1"  "A2ML1" 


# 查看共有多少种细胞类型
unique(refdata@colData@listData[["label.main"]])
# 使用的数据为标化后的数据
testdata <- GetAssayData(af, slot="data")
dim(testdata)
#[1] 32110 93596
testdata[1:30,1:4]
clusters <- af@meta.data$seurat_clusters
table(clusters)
#clusters
0     1     2     3     4     5     6     7     8     9    10    11    12    13    14    15    16    17    18    19 
11152  8636  8630  8252  6232  6065  4825  4376  4167  4019  3458  3055  2787  2711  2364  1763  1730  1442  1420  1391 
20    21    22    23    24    25    26 
1147  1102   933   688   574   514   163 

cellpred <- SingleR(test = testdata,  
                    ref = refdata, 
                    labels = refdata$label.main,
                    method = "cluster", 
                    clusters = clusters,
                    assay.type.test = "logcounts", 
                    assay.type.ref = "logcounts")

str(cellpred,max.level = 3)
metadata <- cellpred@metadata
head(metadata)

celltype = data.frame(ClusterID = rownames(cellpred), 
                      celltype = cellpred$labels, 
                      stringsAsFactors = F)
celltype
write.csv(celltype, "05.singleR.celltype_anno_SingleR.csv")
# 打分热图上面的注释结果需要校正
pdf(file = "05-singleR.pdf",width =10,height = 8)
p = plotScoreHeatmap(cellpred,clusters = rownames(cellpred),order.by = "cluster",useNames = TRUE)
p
dev.off()
#########sigleR注释后结果可视化
newLabels=cellpred$labels
names(newLabels)=levels(af)
af=RenameIdents(af, newLabels)
af$cellType=Idents(af)
# 可视化UMAP/tSNE
pdf(file = "05-scRNA.UMAP.pdf",width =7.5,height = 5.5)
DimPlot(af,  reduction = "umap", label = T, label.size = 3.5,pt.size = 0.5)+theme_classic()+theme(panel.border = element_rect(fill=NA,color="black", size=0.5, linetype="solid"),legend.position = "right")
dev.off()
pdf(file = "05-scRNA.UMAP2.pdf",width =7.5,height = 5.5)
DimPlot(af, group.by = 'tissue_type', reduction = "umap", label = T, label.size = 3.5,pt.size = 0.5)+theme_classic()+theme(panel.border = element_rect(fill=NA,color="black", size=0.5, linetype="solid"),legend.position = "right")
dev.off()
pdf(file = "05-scRNA.UMAP3.pdf",width =15,height = 5.5)
DimPlot(af, split.by = 'tissue_type', reduction = "umap", label = T, label.size = 3.5,pt.size = 0.5)+theme_classic()+theme(panel.border = element_rect(fill=NA,color="black", size=0.5, linetype="solid"),legend.position = "right")
dev.off()
pdf(file = "05-scRNA.TSEN.pdf",width =7.5,height = 5.5)
DimPlot(af, reduction = "tsne", label = T, label.size = 3.5,pt.size = 0.5)+theme_classic()+theme(panel.border = element_rect(fill=NA,color="black", size=0.5, linetype="solid"),legend.position = "right")
dev.off()
pdf(file = "05-scRNA.TSEN2.pdf",width =7.5,height = 5.5)
DimPlot(af,  group.by = 'tissue_type',reduction = "tsne", label = T, label.size = 3.5,pt.size = 0.5)+theme_classic()+theme(panel.border = element_rect(fill=NA,color="black", size=0.5, linetype="solid"),legend.position = "right")
dev.off()
pdf(file = "05-scRNA.TSEN3.pdf",width =15,height = 5.5)
DimPlot(af,  split.by = 'tissue_type',reduction = "tsne", label = T, label.size = 3.5,pt.size = 0.5)+theme_classic()+theme(panel.border = element_rect(fill=NA,color="black", size=0.5, linetype="solid"),legend.position = "right")
dev.off()
###############################################
##########################################
# only.pos：只保留上调差异表达的基因
af.markers <- FindAllMarkers(af, only.pos = F, min.pct = 0.25, logfc.threshold = 0.25)
write.csv(af.markers,file = "06.cell_markers.csv")
# get top 10 genes
top5af.markers <- af.markers %>%
  group_by(cluster) %>%
  top_n(n = 5, wt = avg_log2FC)

# plot
pdf(file = "06-cell_marker.hetmap.pdf",width =10,height = 10)
DoHeatmap(af,features = top5af.markers$gene,
          group.colors = col) +
  ggsci::scale_colour_npg() +
  scale_fill_gradient2(low = '#0099CC',mid = 'white',high = '#CC0033',
                       name = 'Z-score')
dev.off()

df=as.data.frame(af.markers[,c("gene","cluster")])
table(df$cluster)
dirnb=(paste0(getwd(),"/D2.afgmt.gmt"))
gmtlist=list()
for (afk in as.character(names(table(df$cluster)))) {
  ddgene=rownames(df)[df$cluster==afk]
  aaname=afk
  gmtlist[[aaname]]=ddgene
}
output_gmt<-function(geneset,file){
  sink(file) 
  lapply(names(geneset),function(i){
    cat(paste(c(i,'NA',geneset[[i]]),collapse='\t')) 
    cat('\n') 
  })
  sink() 
}
output_gmt(gmtlist,dirnb)

#################
colaa=distinctColorPalette(100)

afimm = subset(x=af, idents= c( "B_cell"  ,"T_cells", "Monocyte", "NK_cell","Neutrophils","CMP"),invert = TRUE)
afimm2 = subset(x=af, idents= c( "Epithelial_cells"  ,"Smooth_muscle_cells", "Endothelial_cells"),invert = TRUE)
#基因分布图
af$celltypesub=ifelse(af$cellType %in% c( "B_cell"  ,"T_cells", "Monocyte", "NK_cell","Neutrophils","CMP"),'immune cell','Non immune cell')

pdf(file = "06-celltene_FeaturePlot-imm.pdf",width =12,height =30)
FeaturePlot(af,split.by = "celltypesub", reduction = 'tsne',features = afgenes, cols = c("grey98", "purple"),min.cutoff = 1, max.cutoff = 3,ncol=2,pt.size = 0.5)    #min.cutoff与max.cutoff修改截断以更好可视化结果，通过颜色强调基因的分布
dev.off()
afgenes=c("ACAA2",    #写入你想展示的基因
          "ACADM",
          "ACADS",
          "ACADSB",
          "ACSL1",
          "ALDH6A1",
          "ETFDH")  
afgenes1=c( "ACADM",
          "ACADSB")  

pdf(file = "06-celltene_FeaturePlot-imm2.pdf",width =12,height = 20)
FeaturePlot(afimm2, reduction = 'tsne',features = afgenes, cols = c("grey98", "purple"),min.cutoff = 1, max.cutoff = 3,ncol=2,pt.size = 0.5)    #min.cutoff与max.cutoff修改截断以更好可视化结果，通过颜色强调基因的分布
dev.off()
pdf(file = "06-celltene_FeaturePlot2-imm2.pdf",width =12,height =30)
FeaturePlot(afimm2,split.by = 'tissue_type', reduction = 'tsne',features = afgenes, cols = c("grey98", "purple"),min.cutoff = 1, max.cutoff = 3,ncol=2,pt.size = 0.5)    #min.cutoff与max.cutoff修改截断以更好可视化结果，通过颜色强调基因的分布
dev.off()
pdf(file = "06-cellumap_FeaturePlot-imm2.pdf",width =12,height = 20)
FeaturePlot(afimm2, reduction = 'umap',features = afgenes, cols = c("grey98", "purple"),min.cutoff = 1, max.cutoff = 3,ncol=2,pt.size = 0.5)    #min.cutoff与max.cutoff修改截断以更好可视化结果，通过颜色强调基因的分布
dev.off()
pdf(file = "06-cellumap_FeaturePlot2-imm2.pdf",width =12,height = 30)
FeaturePlot(afimm2,split.by = "tissue_type", reduction = 'umap',features = afgenes, cols = c("grey98", "purple"),min.cutoff = 1, max.cutoff = 3,ncol=2,pt.size = 0.5)    #min.cutoff与max.cutoff修改截断以更好可视化结果，通过颜色强调基因的分布
dev.off()

pdf(file = "06-cell_VlnPlot-imm2.pdf",width =12,height = 6)
#####
VlnPlot(afimm2, adjust=50000,features = afgenes,stack=T,pt.size=0)+theme(axis.text.y = element_blank(), axis.text.x = element_text(colour = 'black',size = 10,angle = 90),        legend.position = 'top',        legend.title=element_blank(),        legend.box.background = element_blank(),        legend.text = element_text(color="black",size=10),        legend.spacing.x=unit(0.2,'cm'),        legend.key.width=unit(0.4,'cm'),        legend.key.height=unit(0.4,'cm'),        legend.background=element_blank())###最好看的一种，缺点不能分疾病与健康
dev.off()##这种需要补充材料

VlnPlot(af, features = afgenes,stack=T,pt.size=0,flip = T,add.noise = T,split.by = 'tissue_type',        cols = c("limegreen", "navy"),        split.plot = T)+theme(axis.text.y = element_blank(),        axis.ticks.y = element_blank(),        axis.title = element_blank(),        axis.text.x = element_text(colour = 'black',size = 10,angle = 90),        legend.position = 'none')
#VlnPlot(af, features = afgenes,group.by = "cellType", stack=TRUE,cols = colaa)+ NoLegend()   
VlnPlot(af, features = afgenes,stack=T,pt.size=0,split.by = 'tissue_type',flip = T,add.noise = T, cols = c("limegreen", "navy"), split.plot = T)+theme(axis.text.y = element_blank(), axis.ticks.y = element_blank(),   axis.title = element_blank(),        axis.text.x = element_text(colour = 'black',size = 10,angle = 90),        legend.position = 'top',        legend.title=element_blank(),        legend.box.background = element_blank(),        legend.text = element_text(color="black",size=10),        legend.spacing.x=unit(0.2,'cm'),        legend.key.width=unit(0.4,'cm'),        legend.key.height=unit(0.4,'cm'),        legend.background=element_blank())
dev.off()
##########只要疾病组#####
af.uc <- subset(af, tissue_type=='Ulcerative colitis')
afgenes=c("ACAA2",    #写入你想展示的基因
          "ACADM",
          "ACADS",
          "ACADSB",
          "ACSL1",
          "ALDH6A1",
          "ETFDH")  
pdf(file = "06-cell_FeaturePlot.pdf",width =12,height = 6)
FeaturePlot(af, features = afgenes, cols = c("lightgrey", "purple3"),min.cutoff = 1, max.cutoff = 3,ncol=2,pt.size = 0.5)    #min.cutoff与max.cutoff修改截断以更好可视化结果，通过颜色强调基因的分布
dev.off()
pdf(file = "06-cell_VlnPlot.pdf",width =8,height = 6)
VlnPlot(af, features = afgenes,group.by = "cellType", stack=TRUE,cols = colaa)+ NoLegend()   
dev.off()
###############HC与UC分开#########################
#af.uc <- subset(af, tissue_type=='Ulcerative colitis')
afgenes=c("ACAA2",    #写入你想展示的基因
          "ACADM",
          "ACADS",
          "ACADSB",
          "ACSL1",
          "ALDH6A1",
          "ETFDH")  
pdf(file = "06-cell_FeaturePlot.pdf",width =12,height = 6)
FeaturePlot(af, split.by = 'tissue_type'，features = afgenes, cols = c("lightgrey", "purple3"),min.cutoff = 1, max.cutoff = 3,ncol=1,pt.size = 0.5)    #min.cutoff与max.cutoff修改截断以更好可视化结果，通过颜色强调基因的分布
dev.off()
pdf(file = "06-cell_VlnPlot.pdf",width =8,height = 6)
VlnPlot(af, split.by = 'tissue_type'，features = afgenes,group.by = "cellType", stack=TRUE,cols = colaa)+ NoLegend()   
dev.off()
################################################
#########################细胞周期##############################
BiocManager::install("tricycle")
library(tricycle)   #https://genomebiology.biomedcentral.com/articles/10.1186/s13059-021-02581-y
library(scattermore)
library(scater)
af.sce = as.SingleCellExperiment(af)
af.sce <- project_cycle_space(af.sce,
                              species = c("human"),            #mouse为小鼠，下同
                              gname.type = "SYMBOL")
scater::plotReducedDim(af.sce, dimred = "tricycleEmbedding") +
  labs(x = "Projected PC1", y = "Projected PC2") +
  ggtitle(sprintf("Projected cell cycle space (n=%d)",
                  ncol(af.sce))) +
  theme_bw(base_size = 14)

#估计的细胞周期位置在0到2pi之间。注意，我们努力获得细胞周期状态的高分辨率，0≤θ<2π表示未知的细胞周期位置
#我们认为连续位置在描述细胞周期时更合适。但是，为了帮助用户理解位置变量，
#用户可以近似地将0.5pi关联为S阶段的开始，pi关联为G2M阶段的开始，1.5pi关联为M阶段的中间，1.75pi-0.25pi关联为G1/G0阶段。
af.sce <- estimate_cycle_position(af.sce)
##评估TriCycle是否有效：
fit.l <- fit_periodic_loess(af.sce$tricyclePosition,
                            assay(af.sce, 'logcounts')["TP53",],
                            plot = TRUE,
                            x_lab = "Cell cycle position \u03b8", y_lab = "log2(TP53)",
                            fig.title = paste0("Expression of TP53 along \u03b8 (n=",
                                               ncol(af.sce), ")"))
fit.l$fig + theme_bw(base_size = 14)

#尽管作者认为细胞周期应该是连续性的，但是用户往往还是想统计有多少细胞在S期，
#多少细胞在G2/M期，因此，除了定量的周期得分值的计算，作者还提供了推断细胞周期阶段的方法。
#该方法由Schwabe等人(2020)提出。作者做了一些小的修改来减少NA分配。
#但平均而言，性能与Revelio包非常相似。
#简单地说，作者计算高表达的细胞周期标记基因的Z-score，并将细胞分配到Z-score最大的周期阶段
af.sce <- estimate_Schwabe_stage(af.sce,
                                 gname.type = 'SYMBOL',
                                 species = 'human')
#细胞周期阶段可以推断为5种，G1.S期，S期，G2期，G2/M期和M.G1期，
#细胞周期未知（NA），或属于暂不增殖的细胞群
table(af.sce$CCStage %>% is.na())
#plot_ccposition_den根据von Mises分布计算θ的核密度，可以比较多分组间的差异
#θ是设定的一个变量，0≤θ<2π表示未知的细胞周期位置
pdf(file = "07-cell_cycle_density.pdf",width =8,height = 6)
plot_ccposition_den(af.sce$tricyclePosition,
                    af.sce$orig.ident,  type = "circular", 
                    bw = 10,  fig.title = "Density of cell cycle (\u03b8)") +
  theme_bw(base_size = 14)
dev.off()
#绘制以细胞周期位置着色的嵌入散射图
#为了可视化细胞周期位置θ，作者提供了一个比较炫酷的可视化函数
#dimred=1是PCA图，2是tsne，3是umap
p <- plot_emb_circle_scale(af.sce, dimred = 1,
                           point.size = 1.5, point.alpha = 0.9) +
  theme_bw(base_size = 14)
legend <- circle_scale_legend(text.size = 5, alpha = 0.9)
plot_grid(p, legend, ncol = 2, rel_widths = c(1, 0.4))
#########把数据转换为Seurat
afaf.sce = as.Seurat(af.sce)
#简单看看结果
table(afaf.sce$CCStage)
af$CCStage=afaf.sce$CCStage
Idents(af)=afaf.sce$CCStage
#可视化
pdf(file = "07-cellcycle.scRNA.TSEN.pdf",width =7.5,height = 5.5)
DimPlot(af, reduction = "tsne", label = T, label.size = 3.5,pt.size = 0.5)+theme_classic()+theme(panel.border = element_rect(fill=NA,color="black", size=0.5, linetype="solid"),legend.position = "right")
dev.off()
pdf(file = "07-cellcycle.scRNA.UMAP.pdf",width =7.5,height = 5.5)
DimPlot(af, reduction = "umap", label = T, label.size = 3.5,pt.size = 0.5)+theme_classic()+theme(panel.border = element_rect(fill=NA,color="black", size=0.5, linetype="solid"),legend.position = "right")
dev.off()
Idents(af)=af$cellType
#细胞亚群比例
Cellratio <- prop.table(table(Idents(af), af$CCStage), margin = 2)#计算各组样本不同细胞群比例
Cellratio <- as.data.frame(Cellratio)
colnames(Cellratio)[1]="Celltype"
colourCount = length(unique(Cellratio$Celltype))
ggplot(Cellratio) + 
  geom_bar(aes(x =Var2, y= Freq, fill = Celltype),stat = "identity",width = 0.7,size = 0.5,colour = '#222222')+ 
  theme_classic() +
  labs(x='Cell cycle phase',y = 'Ratio')+
  coord_flip()+
  theme(panel.border = element_rect(fill=NA,color="black", size=0.5, linetype="solid"),legend.position = "right")+   # 图例："left" 左, "right" 右,  "bottom" 下, "top" 上
  scale_fill_manual(values=colaa)
ggsave("07-cell_cycle_ration.pdf",width = 8,height = 4)
#########################细胞周期##############################
##############################################################
######################使用irGSEA进行基因集分析：https://github.com/chuiqin/irGSEA#########################################
library(irGSEA)
library(GSVA)
library(GSEABase)
#irGSEA调用msigdbr中的基因集进行后续分析，注意哈，更改category参数即可指定基因集进行分析，支持的基因集有如下:
#"【category"】	 【description】
#"H"	        hallmark gene sets
#"C1"	        positional gene sets
#"C2"	        curated gene sets
#"C3"	        motif gene sets
#"C4"	        computational gene sets
#"C5"	        GO gene sets
#"C6"	        oncogenic signatures
#"C7"	        immunologic signatures
af.final <- irGSEA.score(object = af, 
                         assay = "RNA", 
                         slot = "data", 
                         seeds = 123, 
                         ncores = 1,
                         min.cells = 3, 
                         min.feature = 0,
                         custom = F, 
                         msigdb = T, 
                         species = "Homo sapiens", 
                         category = "H",  
                         geneid = "symbol",
                         method = c("AUCell", "UCell", "singscore", 
                                    "ssgsea"),
                         kcdf = 'Gaussian')
result.dge <- irGSEA.integrate(object = af.final, 
                               group.by = "cellType",
                               method = c("AUCell","UCell","singscore",
                                          "ssgsea"))
irGSEA.heatmap.plot <- irGSEA.heatmap(object = result.dge, 
                                      method = "RRA",
                                      top = 50)
pdf(file = "08-hallmark.heatmap.pdf",width =10,height = 8)
irGSEA.heatmap.plot
dev.off()
##############################
##############################
#创建CellChat 对象：
#用户可以从数据矩阵、Seurat 或SingleCellExperiment对象创建新的 CellChat 对象。如果输入是 Seurat 或SingleCellExperiment对象，则默认情况下将使用对象中的meta data，用户必须提供该数据来定义细胞分组。例如，group.by=Seurat 对象中默认的细胞标识（我们在此处使用前面放置的细胞类型注释“celltype”）。
#https://htmlpreview.github.io/?https://github.com/sqjin/CellChat/blob/master/tutorial/CellChat-vignette.html
#创建cellchat对象
cellchat = createCellChat(object = af, group.by = "cellType")
levels(cellchat@idents) #展示以下现在的细胞分组
groupSize <- as.numeric(table(cellchat@idents)) #细胞亚群各组数量
#设置配体受体交互数据库 
CellChatDB = CellChatDB.human #如果是老鼠的话使用内置“CellChatDB.mouse”数据
showDatabaseCategory(CellChatDB)
dplyr::glimpse(CellChatDB$interaction)

###选择使用的细胞通讯集合
#使用所有集合进行细胞通讯分析
CellChatDB.use = CellChatDB
#简单看看大概有啥信号 
#cellchat@netP$pathways
#[1] "TGFb"       "NRG"        "PDGF"       "CCL"        "CXCL"       "MIF"        "IL2"        "IL6"        "IL10"       "IL1"        "CSF"       
#[12] "IL16"       "IFN-II"     "LT"         "LIGHT"      "FASLG"      "TRAIL"      "BAFF"       "CD40"       "VISFATIN"   "COMPLEMENT" "PARs"      
#[23] "FLT3"       "ANNEXIN"    "GAS"        "GRN"        "GALECTIN"   "BTLA"       "BAG"       
#只使用 CellChatDB 的一个子集进行细胞间通信分析 (在上面的内容中选择)
#CellChatDB.use <- subsetDB(CellChatDB, search = "Secreted Signaling") 

#在对象中设置需要使用的细胞通讯集合 
cellchat@DB = CellChatDB.use

#预处理表达数据以进行细胞间通讯分析 
cellchat <- subsetData(cellchat)
cellchat <- identifyOverExpressedGenes(cellchat)
cellchat <- identifyOverExpressedInteractions(cellchat)

#细胞通信网络的推断 
cellchat <- computeCommunProb(object=cellchat,raw.use = TRUE)
#在信号通路级别推断细胞-细胞通信 
cellchat <- computeCommunProbPathway(cellchat)
#计算整合的细胞通信网络 
cellchat <- aggregateNet(cellchat)

#汇总结果贝壳图 
pdf(file = "09-multi.pdf",width =10,height = 8)
par(mfrow = c(1,2), xpd=TRUE)     #设置画板 
#交互的数量 
netVisual_circle(cellchat@net$count, vertex.weight = groupSize, weight.scale = T, label.edge= F, title.name = "Number of interactions")
#交互的权重 
netVisual_circle(cellchat@net$weight, vertex.weight = groupSize, weight.scale = T, label.edge= F, title.name = "Interaction weights/strength")
dev.off()

#单一贝壳图 
pdf(file = "09-single.pdf",width =10,height = 8)
mat <- cellchat@net$weight
par(mfrow = c(2,4), xpd=TRUE)        #设置画板，两行三列 
for (i in 1:nrow(mat)) {
  mat2 <- matrix(0, nrow = nrow(mat), ncol = ncol(mat), dimnames = dimnames(mat))
  mat2[i, ] <- mat[i, ]
  netVisual_circle(mat2, vertex.weight = groupSize, weight.scale = T, edge.weight.max = max(mat), title.name = rownames(mat)[i])
}
dev.off()
#cellchat@netP$pathways 
#[1] "TGFb"       "NRG"        "PDGF"       "CCL"        "CXCL"       "MIF"        "IL2"         "IL6"        "IL10"       "IL1"        "CSF"       
#[12] "IL16"       "IFN-II"     "LT"         "LIGHT"      "FASLG"      "TRAIL"      "BAFF"        "CD40"       "VISFATIN"   "COMPLEMENT" "PARs"      
#[23] "FLT3"       "ANNEXIN"    "GAS"        "GRN"        "GALECTIN"   "BTLA"       "BAG"        
#head(cellchat@LR$LRsig) 
#显示重要通信的信号都可以通过cellchat@netP$pathways. 
pdf(file = "09-pathway.pdf",width =10,height = 8)
pathways.show <- cellchat@netP$pathways 
netAnalysis_contribution(cellchat, signaling = pathways.show)
dev.off()
#显示从某些细胞组（由“sources.use”定义）到其他细胞组（由“targets.use”定义）的所有重要相互作用 L-R 对
table(cellchat@idents) #简单查看细胞群顺序 
pdf(file = "09-bubble.pdf",width =10,height = 8)
netVisual_bubble(cellchat, sources.use = 5, targets.use = c(1:4), remove.isolate = FALSE)  #第4个细胞群（cancer stem cells）到所有细胞群（一共只有4类）
dev.off()
