# Supplementary material for: Unveiling and verification of mitochondria-related genes as potential diagnostic biomarkers in ulcerative colitis based on bioinformatics analysis and experimental validation
Source: PLoS One. 2025 Nov 4;20(11):e0336224. doi: 10.1371/journal.pone.0336224 (PMC12585056; doi:10.1371/journal.pone.0336224)
Supplement: S1 Code — (ZIP) [file pone.0336224.s003.zip › Supporting Information – Code/SVM model constrction.xml]

<?xml version="1.0" encoding="UTF-8"?><PMML version="4.2" xmlns="http://www.dmg.org/PMML-4_2" xmlns:xsi="http://www.w3.org/2001/XMLSchema-instance" xsi:schemaLocation="http://www.dmg.org/PMML-4_2 pmml-4-2.xsd">
	<Header copyright="(C) Copyright IBM Corp. 1994, 2016">
		  <Application name="IBM SPSS Modeler" version="18.0.0.0"/>
		  <Timestamp>Tue Apr 18 10:55:59 2023</Timestamp>
	</Header>
	<DataDictionary>
		  <DataField dataType="double" displayName="Group" name="Group" optype="continuous"/>
		  <DataField dataType="double" displayName="ACAA1" name="ACAA1" optype="continuous"/>
		  <DataField dataType="double" displayName="ACAA2" name="ACAA2" optype="continuous"/>
		  <DataField dataType="double" displayName="ACADM" name="ACADM" optype="continuous"/>
		  <DataField dataType="double" displayName="ACADS" name="ACADS" optype="continuous"/>
		  <DataField dataType="double" displayName="ACADSB" name="ACADSB" optype="continuous"/>
		  <DataField dataType="double" displayName="ACSL1" name="ACSL1" optype="continuous"/>
		  <DataField dataType="double" displayName="ALDH6A1" name="ALDH6A1" optype="continuous"/>
		  <DataField dataType="double" displayName="CAT" name="CAT" optype="continuous"/>
		  <DataField dataType="double" displayName="CPT2" name="CPT2" optype="continuous"/>
		  <DataField dataType="double" displayName="CRAT" name="CRAT" optype="continuous"/>
		  <DataField dataType="double" displayName="CYCS" name="CYCS" optype="continuous"/>
		  <DataField dataType="double" displayName="ECH1" name="ECH1" optype="continuous"/>
		  <DataField dataType="double" displayName="EHHADH" name="EHHADH" optype="continuous"/>
		  <DataField dataType="double" displayName="ETFB" name="ETFB" optype="continuous"/>
		  <DataField dataType="double" displayName="ETFDH" name="ETFDH" optype="continuous"/>
		  <DataField dataType="double" displayName="HADH" name="HADH" optype="continuous"/>
		  <DataField dataType="double" displayName="HADHA" name="HADHA" optype="continuous"/>
		  <DataField dataType="double" displayName="HMGCL" name="HMGCL" optype="continuous"/>
		  <DataField dataType="double" displayName="SLC25A20" name="SLC25A20" optype="continuous"/>
		  <DataField dataType="double" displayName="SOD2" name="SOD2" optype="continuous"/>
	</DataDictionary>
	<TransformationDictionary>
		  <DerivedField dataType="double" name="ACAA1_scaled" optype="continuous">
			  <NormContinuous field="ACAA1">
				    <LinearNorm norm="0" orig="8.702403008"/>
				    <LinearNorm norm="1" orig="10.92263788"/>
			</NormContinuous>
		</DerivedField>
		  <DerivedField dataType="double" name="ACAA2_scaled" optype="continuous">
			  <NormContinuous field="ACAA2">
				    <LinearNorm norm="0" orig="6.65831984"/>
				    <LinearNorm norm="1" orig="10.03649464"/>
			</NormContinuous>
		</DerivedField>
		  <DerivedField dataType="double" name="ACADM_scaled" optype="continuous">
			  <NormContinuous field="ACADM">
				    <LinearNorm norm="0" orig="6.192130248"/>
				    <LinearNorm norm="1" orig="9.998151381"/>
			</NormContinuous>
		</DerivedField>
		  <DerivedField dataType="double" name="ACADS_scaled" optype="continuous">
			  <NormContinuous field="ACADS">
				    <LinearNorm norm="0" orig="6.229218743"/>
				    <LinearNorm norm="1" orig="10.00293759"/>
			</NormContinuous>
		</DerivedField>
		  <DerivedField dataType="double" name="ACADSB_scaled" optype="continuous">
			  <NormContinuous field="ACADSB">
				    <LinearNorm norm="0" orig="5.803672199"/>
				    <LinearNorm norm="1" orig="8.702997509"/>
			</NormContinuous>
		</DerivedField>
		  <DerivedField dataType="double" name="ACSL1_scaled" optype="continuous">
			  <NormContinuous field="ACSL1">
				    <LinearNorm norm="0" orig="5.690214893"/>
				    <LinearNorm norm="1" orig="10.89583166"/>
			</NormContinuous>
		</DerivedField>
		  <DerivedField dataType="double" name="ALDH6A1_scaled" optype="continuous">
			  <NormContinuous field="ALDH6A1">
				    <LinearNorm norm="0" orig="5.048084273"/>
				    <LinearNorm norm="1" orig="8.33027441"/>
			</NormContinuous>
		</DerivedField>
		  <DerivedField dataType="double" name="CAT_scaled" optype="continuous">
			  <NormContinuous field="CAT">
				    <LinearNorm norm="0" orig="6.306260818"/>
				    <LinearNorm norm="1" orig="10.76347864"/>
			</NormContinuous>
		</DerivedField>
		  <DerivedField dataType="double" name="CPT2_scaled" optype="continuous">
			  <NormContinuous field="CPT2">
				    <LinearNorm norm="0" orig="6.512929947"/>
				    <LinearNorm norm="1" orig="9.802619878"/>
			</NormContinuous>
		</DerivedField>
		  <DerivedField dataType="double" name="CRAT_scaled" optype="continuous">
			  <NormContinuous field="CRAT">
				    <LinearNorm norm="0" orig="6.292526949"/>
				    <LinearNorm norm="1" orig="9.10276434"/>
			</NormContinuous>
		</DerivedField>
		  <DerivedField dataType="double" name="CYCS_scaled" optype="continuous">
			  <NormContinuous field="CYCS">
				    <LinearNorm norm="0" orig="5.008520012"/>
				    <LinearNorm norm="1" orig="9.012229746"/>
			</NormContinuous>
		</DerivedField>
		  <DerivedField dataType="double" name="ECH1_scaled" optype="continuous">
			  <NormContinuous field="ECH1">
				    <LinearNorm norm="0" orig="9.065793638"/>
				    <LinearNorm norm="1" orig="11.68663283"/>
			</NormContinuous>
		</DerivedField>
		  <DerivedField dataType="double" name="EHHADH_scaled" optype="continuous">
			  <NormContinuous field="EHHADH">
				    <LinearNorm norm="0" orig="5.646206898"/>
				    <LinearNorm norm="1" orig="9.310296546"/>
			</NormContinuous>
		</DerivedField>
		  <DerivedField dataType="double" name="ETFB_scaled" optype="continuous">
			  <NormContinuous field="ETFB">
				    <LinearNorm norm="0" orig="8.447825583"/>
				    <LinearNorm norm="1" orig="11.05263844"/>
			</NormContinuous>
		</DerivedField>
		  <DerivedField dataType="double" name="ETFDH_scaled" optype="continuous">
			  <NormContinuous field="ETFDH">
				    <LinearNorm norm="0" orig="6.555701028"/>
				    <LinearNorm norm="1" orig="10.12185925"/>
			</NormContinuous>
		</DerivedField>
		  <DerivedField dataType="double" name="HADH_scaled" optype="continuous">
			  <NormContinuous field="HADH">
				    <LinearNorm norm="0" orig="7.764053406"/>
				    <LinearNorm norm="1" orig="11.11224143"/>
			</NormContinuous>
		</DerivedField>
		  <DerivedField dataType="double" name="HADHA_scaled" optype="continuous">
			  <NormContinuous field="HADHA">
				    <LinearNorm norm="0" orig="8.882311373"/>
				    <LinearNorm norm="1" orig="11.10735465"/>
			</NormContinuous>
		</DerivedField>
		  <DerivedField dataType="double" name="HMGCL_scaled" optype="continuous">
			  <NormContinuous field="HMGCL">
				    <LinearNorm norm="0" orig="7.544647168"/>
				    <LinearNorm norm="1" orig="10.28361209"/>
			</NormContinuous>
		</DerivedField>
		  <DerivedField dataType="double" name="SLC25A20_scaled" optype="continuous">
			  <NormContinuous field="SLC25A20">
				    <LinearNorm norm="0" orig="7.210320756"/>
				    <LinearNorm norm="1" orig="10.09603025"/>
			</NormContinuous>
		</DerivedField>
		  <DerivedField dataType="double" name="SOD2_scaled" optype="continuous">
			  <NormContinuous field="SOD2">
				    <LinearNorm norm="0" orig="7.16603381"/>
				    <LinearNorm norm="1" orig="12.06729746"/>
			</NormContinuous>
		</DerivedField>
	</TransformationDictionary>
	<SupportVectorMachineModel functionName="regression" modelName="Epsilon-SVR" svmRepresentation="SupportVectors">
		  <MiningSchema>
			  <MiningField name="Group" usageType="predicted"/>
			  <MiningField importance="0.0514642" name="ACAA1" usageType="active"/>
			  <MiningField importance="0.0248121" name="ACAA2" usageType="active"/>
			  <MiningField importance="0.12587" name="ACADM" usageType="active"/>
			  <MiningField importance="0.222488" name="ACADS" usageType="active"/>
			  <MiningField importance="0.00858156" name="ACADSB" usageType="active"/>
			  <MiningField importance="0.0475433" name="ACSL1" usageType="active"/>
			  <MiningField importance="0.0708322" name="ALDH6A1" usageType="active"/>
			  <MiningField importance="0.0625748" name="CAT" usageType="active"/>
			  <MiningField importance="0" name="CPT2" usageType="active"/>
			  <MiningField importance="0.0271226" name="CRAT" usageType="active"/>
			  <MiningField importance="0" name="CYCS" usageType="active"/>
			  <MiningField importance="0.0840963" name="ECH1" usageType="active"/>
			  <MiningField importance="0" name="EHHADH" usageType="active"/>
			  <MiningField importance="0" name="ETFB" usageType="active"/>
			  <MiningField importance="0.142879" name="ETFDH" usageType="active"/>
			  <MiningField importance="0.0280876" name="HADH" usageType="active"/>
			  <MiningField importance="0.0176914" name="HADHA" usageType="active"/>
			  <MiningField importance="0.0355299" name="HMGCL" usageType="active"/>
			  <MiningField importance="0.0250066" name="SLC25A20" usageType="active"/>
			  <MiningField importance="0.0254207" name="SOD2" usageType="active"/>
		</MiningSchema>
		  <RadialBasisKernelType gamma="0.1"/>
		  <VectorDictionary numberOfVectors="215">
			  <VectorFields numberOfFields="20">
				    <FieldRef field="ACAA1_scaled"/>
				    <FieldRef field="ACAA2_scaled"/>
				    <FieldRef field="ACADM_scaled"/>
				    <FieldRef field="ACADS_scaled"/>
				    <FieldRef field="ACADSB_scaled"/>
				    <FieldRef field="ACSL1_scaled"/>
				    <FieldRef field="ALDH6A1_scaled"/>
				    <FieldRef field="CAT_scaled"/>
				    <FieldRef field="CPT2_scaled"/>
				    <FieldRef field="CRAT_scaled"/>
				    <FieldRef field="CYCS_scaled"/>
				    <FieldRef field="ECH1_scaled"/>
				    <FieldRef field="EHHADH_scaled"/>
				    <FieldRef field="ETFB_scaled"/>
				    <FieldRef field="ETFDH_scaled"/>
				    <FieldRef field="HADH_scaled"/>
				    <FieldRef field="HADHA_scaled"/>
				    <FieldRef field="HMGCL_scaled"/>
				    <FieldRef field="SLC25A20_scaled"/>
				    <FieldRef field="SOD2_scaled"/>
			</VectorFields>
			  <VectorInstance id="vec1">
				    <REAL-SparseArray n="20">
					    <Indices>1 2 3 4 5 6 7 8 9 10 11 12 13 14 15 16 17 18 19 20 </Indices>
					    <REAL-Entries>0.639448 0.456604 0.755841 0.66326 0.801265 0.339975 0.615564 0.893861 0.757157 0.705541 0.812127 0.850947 0.660546 0.601733 0.711601 0.868828 0.771564 0.851077 0.878278 0.431664 </REAL-Entries>
				</REAL-SparseArray>
			</VectorInstance>
			  <VectorInstance id="vec2">
				    <REAL-SparseArray n="20">
					    <Indices>1 2 3 4 5 6 7 8 9 10 11 12 13 14 15 16 17 18 19 20 </Indices>
					    <REAL-Entries>0.735289 0.62652 0.711172 0.511862 0.68121 0.33207 0.77162 0.432158 0.80803 0.638191 0.737928 0.781348 0.652122 0.679141 0.76232 0.578028 0.597699 0.785375 0.671293 0.629918 </REAL-Entries>
				</REAL-SparseArray>
			</VectorInstance>
			  <VectorInstance id="vec3">
				    <REAL-SparseArray n="20">
					    <Indices>1 2 3 4 5 6 7 8 9 10 11 12 13 14 15 16 17 18 19 20 </Indices>
					    <REAL-Entries>0.345196 0.441401 0.629643 0.526978 0.760444 0.347005 0.841838 0.528107 0.439478 0.418376 0.945987 0.653392 0.413708 0.502808 0.469369 0.605608 0.615081 0.632672 0.294657 0.42475 </REAL-Entries>
				</REAL-SparseArray>
			</VectorInstance>
			  <VectorInstance id="vec4">
				    <REAL-SparseArray n="20">
					    <Indices>1 2 3 4 5 6 7 8 9 10 11 12 13 14 15 16 17 18 19 20 </Indices>
					    <REAL-Entries>0.438659 0.415034 0.349131 0.621409 0.600965 0.327155 0.839878 0.503327 0.580239 0.501725 0.884294 0.732711 0.414542 0.505512 0.599443 0.596707 0.631742 0.761036 0.582383 0.446605 </REAL-Entries>
				</REAL-SparseArray>
			</VectorInstance>
			  <VectorInstance id="vec5">
				    <REAL-SparseArray n="20">
					    <Indices>1 2 3 4 5 6 7 8 9 10 11 12 13 14 15 16 17 18 19 20 </Indices>
					    <REAL-Entries>0.485736 0.475167 0.437316 0.676394 0.519241 0.242251 0.769517 0.600949 0.609072 0.611175 0.785816 0.755695 0.42506 0.600748 0.624222 0.652709 0.663545 0.828077 0.541344 0.299921 </REAL-Entries>
				</REAL-SparseArray>
			</VectorInstance>
			  <VectorInstance id="vec6">
				    <REAL-SparseArray n="20">
					    <Indices>1 2 3 4 5 6 7 8 9 10 11 12 13 14 15 16 17 18 19 20 </Indices>
					    <REAL-Entries>0.631096 0.614809 0.725027 0.777584 0.664019 0.000310653 0.969732 0.933577 0.861956 0.642277 0.761966 0.913914 0.931584 0.841507 0.902222 0.89413 0.915589 0.897882 0.842257 0.386536 </REAL-Entries>
				</REAL-SparseArray>
			</VectorInstance>
			  <VectorInstance id="vec7">
				    <REAL-SparseArray n="20">
					    <Indices>1 2 3 4 5 6 7 8 9 10 11 12 13 14 15 16 17 18 19 20 </Indices>
					    <REAL-Entries>0.830838 0.779835 0.671245 0.739792 0.596339 0.274058 0.644029 0.681318 0.691031 0.755337 0.686195 0.77617 0.52587 0.825523 0.755242 0.686342 0.720041 0.695083 0.75094 0.483063 </REAL-Entries>
				</REAL-SparseArray>
			</VectorInstance>
			  <VectorInstance id="vec8">
				    <REAL-SparseArray n="20">
					    <Indices>1 2 3 4 5 6 7 8 9 10 11 12 13 14 15 16 17 18 19 20 </Indices>
					    <REAL-Entries>0.719844 0.657461 0.769087 0.814221 0.700918 0.166825 0.882742 0.926266 0.852128 0.759079 0.757082 0.87985 0.87333 0.845275 1 0.908298 0.917554 0.918931 0.933361 0.395491 </REAL-Entries>
				</REAL-SparseArray>
			</VectorInstance>
			  <VectorInstance id="vec9">
				    <REAL-SparseArray n="20">
					    <Indices>1 2 3 4 5 6 7 8 9 10 11 12 13 14 15 16 17 18 19 20 </Indices>
					    <REAL-Entries>0.615482 0.698855 0.724664 0.680297 0.613446 0.390758 0.787021 0.856557 0.742704 0.54203 0.681974 0.767265 0.708963 0.767166 0.730267 0.858602 0.770961 0.7636 0.638841 0.449437 </REAL-Entries>
				</REAL-SparseArray>
			</VectorInstance>
			  <VectorInstance id="vec10">
				    <REAL-SparseArray n="20">
					    <Indices>1 2 3 4 5 6 7 8 9 10 11 12 13 14 15 16 17 18 19 20 </Indices>
					    <REAL-Entries>0.651404 0.563705 0.722481 0.749547 0.64259 0.266979 0.825577 0.872045 0.834544 0.672549 0.68719 0.773715 0.760039 0.819025 0.904623 0.918612 0.83572 0.814063 0.842131 0.387923 </REAL-Entries>
				</REAL-SparseArray>
			</VectorInstance>
			  <VectorInstance id="vec11">
				    <REAL-SparseArray n="20">
					    <Indices>1 2 3 4 5 6 7 8 9 10 11 12 13 14 15 16 17 18 19 20 </Indices>
					    <REAL-Entries>0.447403 0.51791 0.365102 0.610917 0.621763 0.500527 0.836195 0.628073 0.585694 0.424482 0.567401 0.729541 0.441213 0.65613 0.644305 0.653912 0.642255 0.778189 0.508228 0.524006 </REAL-Entries>
				</REAL-SparseArray>
			</VectorInstance>
			  <VectorInstance id="vec12">
				    <REAL-SparseArray n="20">
					    <Indices>1 2 3 4 5 6 7 8 9 10 11 12 13 14 15 16 17 18 19 20 </Indices>
					    <REAL-Entries>0.644859 0.643565 0.740687 0.697347 0.403854 0.306192 0.762071 0.719422 0.708765 0.661835 0.657825 0.744546 0.619097 0.743968 0.805354 0.755878 0.898629 0.677444 0.773406 0.454612 </REAL-Entries>
				</REAL-SparseArray>
			</VectorInstance>
			  <VectorInstance id="vec13">
				    <REAL-SparseArray n="20">
					    <Indices>1 2 3 4 5 6 7 8 9 10 11 12 13 14 15 16 17 18 19 20 </Indices>
					    <REAL-Entries>0.722726 0.734718 0.712076 0.65706 0.657793 0.375904 0.779514 0.726712 0.770103 0.529773 0.871751 0.698272 0.785179 0.7726 0.713322 0.823015 0.725125 0.753748 0.697786 0.544639 </REAL-Entries>
				</REAL-SparseArray>
			</VectorInstance>
			  <VectorInstance id="vec14">
				    <REAL-SparseArray n="20">
					    <Indices>1 2 3 4 5 6 7 8 9 10 11 12 13 14 15 16 17 18 19 20 </Indices>
					    <REAL-Entries>0.673555 0.345693 0.676927 0.630497 0.768994 0.424371 0.845559 0.686477 0.642172 0.263812 0.808359 0.739283 0.69499 0.685314 0.673269 0.791241 0.69924 0.828684 0.54846 0.449867 </REAL-Entries>
				</REAL-SparseArray>
			</VectorInstance>
			  <VectorInstance id="vec15">
				    <REAL-SparseArray n="20">
					    <Indices>1 2 3 4 5 6 7 8 9 10 11 12 13 14 15 16 17 18 19 20 </Indices>
					    <REAL-Entries>0.721959 0.545874 0.82868 0.683664 0.828254 0.4278 0.808117 0.74591 0.758565 0.487718 0.698908 0.62033 0.712341 0.749883 0.849689 0.838711 0.761524 0.813943 0.620472 0.482272 </REAL-Entries>
				</REAL-SparseArray>
			</VectorInstance>
			  <VectorInstance id="vec16">
				    <REAL-SparseArray n="20">
					    <Indices>1 2 3 4 5 6 7 8 9 10 11 12 13 14 15 16 17 18 19 20 </Indices>
					    <REAL-Entries>0.312196 0.440059 0.588376 0.540176 0.641476 0.729311 0.733395 0.485618 0.47475 0.372998 0.754983 0.577568 0.507527 0.419021 0.480133 0.702824 0.584835 0.578857 0.30328 0.768243 </REAL-Entries>
				</REAL-SparseArray>
			</VectorInstance>
			  <VectorInstance id="vec17">
				    <REAL-SparseArray n="20">
					    <Indices>1 2 3 4 5 6 7 8 9 10 11 12 13 14 15 16 17 18 19 20 </Indices>
					    <REAL-Entries>0.640027 0.584981 0.732005 0.693065 0.608406 0.422034 0.713642 0.81023 0.636991 0.575377 0.752198 0.735843 0.731128 0.798372 0.766707 0.812384 0.732888 0.790613 0.66363 0.319742 </REAL-Entries>
				</REAL-SparseArray>
			</VectorInstance>
			  <VectorInstance id="vec18">
				    <REAL-SparseArray n="20">
					    <Indices>1 2 3 4 5 6 7 8 9 10 11 12 13 14 15 16 17 18 19 20 </Indices>
					    <REAL-Entries>0.74108 0.500706 0.648114 0.848194 0.609149 0.115037 0.659203 0.738638 0.816948 0.80518 0.823806 0.778659 0.798215 0.80819 0.766354 0.758622 0.853809 0.835239 0.883927 0.308802 </REAL-Entries>
				</REAL-SparseArray>
			</VectorInstance>
			  <VectorInstance id="vec19">
				    <REAL-SparseArray n="20">
					    <Indices>1 2 3 4 5 6 7 8 9 10 11 12 13 14 15 16 17 18 19 20 </Indices>
					    <REAL-Entries>0.990703 0.675016 0.834555 0.796027 0.618498 0.374446 1 0.789498 0.818377 0.625115 0.96758 0.736598 0.483509 0.764565 0.878617 0.950253 0.875677 0.923231 0.98142 0.299756 </REAL-Entries>
				</REAL-SparseArray>
			</VectorInstance>
			  <VectorInstance id="vec20">
				    <REAL-SparseArray n="20">
					    <Indices>1 2 3 4 5 6 7 8 9 10 11 12 13 14 15 16 17 18 19 20 </Indices>
					    <REAL-Entries>0.511723 0.635983 0.80025 0.649523 0.778514 0.227377 0.717697 0.857669 0.740941 0.575019 0.861375 0.728037 0.815051 0.63091 0.77812 0.977719 0.653199 0.686768 0.815024 0.433595 </REAL-Entries>
				</REAL-SparseArray>
			</VectorInstance>
			  <VectorInstance id="vec21">
				    <REAL-SparseArray n="20">
					    <Indices>1 2 3 4 5 6 7 8 9 10 11 12 13 14 15 16 17 18 19 20 </Indices>
					    <REAL-Entries>0.593616 0.543277 0.916523 0.597174 0.761923 0.375133 0.757888 0.855017 0.659172 0.531031 0.696677 0.64474 0.679893 0.526038 0.789232 0.87578 0.594146 0.802136 0.619536 0.376535 </REAL-Entries>
				</REAL-SparseArray>
			</VectorInstance>
			  <VectorInstance id="vec22">
				    <REAL-SparseArray n="20">
					    <Indices>1 2 3 4 5 6 7 8 9 10 11 12 13 14 15 16 17 18 19 20 </Indices>
					    <REAL-Entries>0.591739 0.437419 0.744948 0.671624 0.784719 0.256641 0.612868 0.702173 0.751595 0.547028 0.894131 0.7646 0.722741 0.656987 0.701352 0.776992 0.606797 0.715127 0.616356 0.30545 </REAL-Entries>
				</REAL-SparseArray>
			</VectorInstance>
			  <VectorInstance id="vec23">
				    <REAL-SparseArray n="20">
					    <Indices>1 2 3 4 5 6 7 8 9 10 11 12 13 14 15 16 17 18 19 20 </Indices>
					    <REAL-Entries>0.824589 0.616528 0.606704 0.987774 0.556127 0.135147 0.72844 0.495797 0.929546 0.927576 0.75704 0.875426 0.812488 0.941995 0.843213 0.678805 0.894744 0.984727 0.848153 0.21298 </REAL-Entries>
				</REAL-SparseArray>
			</VectorInstance>
			  <VectorInstance id="vec24">
				    <REAL-SparseArray n="20">
					    <Indices>1 2 3 4 5 6 7 8 9 10 11 12 13 14 15 16 17 18 19 20 </Indices>
					    <REAL-Entries>0.958583 0.622254 0.574734 0.995948 0.568197 0.218599 0.64928 0.4436 0.909589 0.934264 0.822909 0.829399 0.753575 0.918923 0.847333 0.787108 0.897274 0.927771 0.83686 0.177345 </REAL-Entries>
				</REAL-SparseArray>
			</VectorInstance>
			  <VectorInstance id="vec25">
				    <REAL-SparseArray n="20">
					    <Indices>1 2 3 4 5 6 7 8 9 10 11 12 13 14 15 16 17 18 19 20 </Indices>
					    <REAL-Entries>0.793727 0.447541 0.20735 0.982464 0.490765 0.0864046 0.524702 0.247792 0.795298 0.970985 0.545271 0.788988 0.506131 0.921479 0.517611 0.538864 0.796111 0.902868 0.664459 0.107466 </REAL-Entries>
				</REAL-SparseArray>
			</VectorInstance>
			  <VectorInstance id="vec26">
				    <REAL-SparseArray n="20">
					    <Indices>1 2 3 4 5 6 7 8 9 10 11 12 13 14 15 16 17 18 19 20 </Indices>
					    <REAL-Entries>0.868184 0.596582 0.644927 0.960285 0.609557 0.343013 0.642059 0.61989 0.954814 0.948219 0.889034 0.722382 0.808603 0.9571 0.868858 0.749076 0.731094 0.869223 0.81531 0.232892 </REAL-Entries>
				</REAL-SparseArray>
			</VectorInstance>
			  <VectorInstance id="vec27">
				    <REAL-SparseArray n="20">
					    <Indices>1 2 3 4 5 6 7 8 9 10 11 12 13 14 15 16 17 18 19 20 </Indices>
					    <REAL-Entries>0.39177 0.544222 0.932435 0.498411 0.725119 0.224256 0.789684 0.713208 0.544307 0.474906 0.654984 0.597456 0.509576 0.43428 0.660049 0.871577 0.690791 0.761207 0.761309 0.441783 </REAL-Entries>
				</REAL-SparseArray>
			</VectorInstance>
			  <VectorInstance id="vec28">
				    <REAL-SparseArray n="20">
					    <Indices>1 2 3 4 5 6 7 8 9 10 11 12 13 14 15 16 17 18 19 </Indices>
					    <REAL-Entries>0.493596 0.556218 0.690935 0.704007 0.795021 0.351627 0.567949 0.245808 0.515839 0.79481 0.463754 0.523938 0.628558 0.347481 0.406715 0.684779 0.54919 0.646753 0.468722 </REAL-Entries>
				</REAL-SparseArray>
			</VectorInstance>
			  <VectorInstance id="vec29">
				    <REAL-SparseArray n="20">
					    <Indices>1 2 3 4 5 6 7 8 9 10 11 12 13 14 15 16 17 18 19 20 </Indices>
					    <REAL-Entries>0.669451 0.551805 0.698258 0.769684 0.370494 0.308907 0.838495 0.747567 0.825816 0.755228 0.699981 0.808271 0.515886 0.739653 0.418983 0.995639 0.644072 0.868986 0.892254 0.290218 </REAL-Entries>
				</REAL-SparseArray>
			</VectorInstance>
			  <VectorInstance id="vec30">
				    <REAL-SparseArray n="20">
					    <Indices>1 2 3 4 5 6 7 8 9 10 11 12 13 14 15 16 17 18 19 20 </Indices>
					    <REAL-Entries>0.363807 0.441412 0.830809 0.514212 1 0.272037 0.855286 0.350566 0.457117 0.850486 0.842168 0.429331 0.517098 0.0799842 0.427253 0.619251 0.149733 0.678806 0.461931 0.0948109 </REAL-Entries>
				</REAL-SparseArray>
			</VectorInstance>
			  <VectorInstance id="vec31">
				    <REAL-SparseArray n="20">
					    <Indices>1 2 3 4 5 6 7 8 9 10 11 12 13 14 15 16 17 18 19 20 </Indices>
					    <REAL-Entries>0.294054 0.33755 0.648357 0.610971 0.709292 0.362446 0.786532 0.499583 0.602097 0.515597 0.840785 0.508347 0.524731 0.377992 0.437422 0.777863 0.555515 0.678331 0.50982 0.195939 </REAL-Entries>
				</REAL-SparseArray>
			</VectorInstance>
			  <VectorInstance id="vec32">
				    <REAL-SparseArray n="20">
					    <Indices>1 2 3 4 5 6 7 8 9 10 11 12 13 14 15 16 17 18 19 20 </Indices>
					    <REAL-Entries>0.501673 0.488588 0.918859 0.527827 0.846716 0.407756 0.777155 0.832867 0.729728 0.449649 0.833589 0.755096 0.795569 0.601602 0.630011 0.925158 0.590531 0.762054 0.60299 0.390662 </REAL-Entries>
				</REAL-SparseArray>
			</VectorInstance>
			  <VectorInstance id="vec33">
				    <REAL-SparseArray n="20">
					    <Indices>1 2 3 4 5 6 7 8 9 10 11 12 13 14 15 16 17 18 19 20 </Indices>
					    <REAL-Entries>0.871035 0.594656 0.663612 0.977622 0.636858 0.0969586 0.6322 0.483264 0.964024 0.864521 0.735579 0.710718 0.727178 0.892471 0.86407 0.580078 0.982036 0.852621 0.863806 0.211232 </REAL-Entries>
				</REAL-SparseArray>
			</VectorInstance>
			  <VectorInstance id="vec34">
				    <REAL-SparseArray n="20">
					    <Indices>1 2 3 4 5 6 7 8 9 10 11 12 13 14 15 16 17 18 19 20 </Indices>
					    <REAL-Entries>0.707938 0.478554 0.703368 0.771558 0.882806 0.344459 0.797468 0.791745 0.847062 0.685743 0.881735 0.795978 0.943374 0.686747 0.914174 0.907538 0.712795 0.817722 0.707917 0.312758 </REAL-Entries>
				</REAL-SparseArray>
			</VectorInstance>
			  <VectorInstance id="vec35">
				    <REAL-SparseArray n="20">
					    <Indices>1 2 3 4 5 6 7 8 9 10 11 12 13 14 15 16 17 18 19 20 </Indices>
					    <REAL-Entries>0.743883 0.494899 0.619035 0.845933 0.577737 0.13929 0.641711 0.721279 0.815908 0.817842 0.793286 0.763458 0.79109 0.816519 0.75962 0.74978 0.866158 0.829011 0.889926 0.332841 </REAL-Entries>
				</REAL-SparseArray>
			</VectorInstance>
			  <VectorInstance id="vec36">
				    <REAL-SparseArray n="20">
					    <Indices>1 2 3 4 5 6 7 8 9 10 11 12 13 14 15 16 17 18 19 20 </Indices>
					    <REAL-Entries>1 0.676861 0.820318 0.791537 0.587192 0.392938 0.999682 0.773945 0.817358 0.622593 0.931745 0.723818 0.472166 0.772488 0.872218 0.948032 0.888984 0.91866 0.99147 0.324102 </REAL-Entries>
				</REAL-SparseArray>
			</VectorInstance>
			  <VectorInstance id="vec37">
				    <REAL-SparseArray n="20">
					    <Indices>1 2 3 4 5 6 7 8 9 10 11 12 13 14 15 16 17 18 19 20 </Indices>
					    <REAL-Entries>0.508558 0.636114 0.783282 0.638773 0.749015 0.249135 0.703152 0.844537 0.73878 0.568273 0.829467 0.71575 0.808152 0.637591 0.771421 0.976447 0.656764 0.677743 0.81816 0.453394 </REAL-Entries>
				</REAL-SparseArray>
			</VectorInstance>
			  <VectorInstance id="vec38">
				    <REAL-SparseArray n="20">
					    <Indices>1 2 3 4 5 6 7 8 9 10 11 12 13 14 15 16 17 18 19 20 </Indices>
					    <REAL-Entries>0.592581 0.539338 0.908812 0.584188 0.732236 0.393609 0.745369 0.84179 0.655805 0.520576 0.670859 0.637248 0.671183 0.531744 0.782566 0.870986 0.595125 0.795284 0.614551 0.398272 </REAL-Entries>
				</REAL-SparseArray>
			</VectorInstance>
			  <VectorInstance id="vec39">
				    <REAL-SparseArray n="20">
					    <Indices>1 2 3 4 5 6 7 8 9 10 11 12 13 14 15 16 17 18 19 20 </Indices>
					    <REAL-Entries>0.590656 0.428835 0.723577 0.661818 0.75529 0.277749 0.593041 0.68352 0.749591 0.537922 0.861011 0.750208 0.714605 0.663911 0.694424 0.768785 0.60833 0.706636 0.611238 0.329602 </REAL-Entries>
				</REAL-SparseArray>
			</VectorInstance>
			  <VectorInstance id="vec40">
				    <REAL-SparseArray n="20">
					    <Indices>1 2 3 4 5 6 7 8 9 10 11 12 13 14 15 16 17 18 19 20 </Indices>
					    <REAL-Entries>0.812598 0.628363 0.613808 0.970414 0.584201 0.217935 0.78544 0.620015 0.911853 0.915745 0.820564 0.811684 0.99558 0.898739 0.819799 0.692702 0.906716 0.901952 0.865768 0.255205 </REAL-Entries>
				</REAL-SparseArray>
			</VectorInstance>
			  <VectorInstance id="vec41">
				    <REAL-SparseArray n="20">
					    <Indices>1 2 3 4 5 6 7 8 9 10 11 12 13 14 15 16 17 18 19 20 </Indices>
					    <REAL-Entries>0.7979 0.4394 0.143183 0.98594 0.458015 0.111294 0.500432 0.213007 0.793939 0.997627 0.52505 0.773192 0.495092 0.930861 0.510136 0.52243 0.805934 0.897913 0.66134 0.138346 </REAL-Entries>
				</REAL-SparseArray>
			</VectorInstance>
			  <VectorInstance id="vec42">
				    <REAL-SparseArray n="20">
					    <Indices>1 2 3 4 5 6 7 8 9 10 11 12 13 14 15 16 17 18 19 20 </Indices>
					    <REAL-Entries>0.874294 0.594983 0.615594 0.962813 0.578149 0.362203 0.623703 0.598315 0.955806 0.972942 0.856103 0.71042 0.801617 0.966813 0.862429 0.739904 0.738069 0.863634 0.818458 0.25951 </REAL-Entries>
				</REAL-SparseArray>
			</VectorInstance>
			  <VectorInstance id="vec43">
				    <REAL-SparseArray n="20">
					    <Indices>1 2 3 4 5 6 7 8 9 10 11 12 13 14 15 16 17 18 19 20 </Indices>
					    <REAL-Entries>0.385484 0.540326 0.92599 0.481205 0.695017 0.246083 0.778767 0.694946 0.539246 0.459718 0.630707 0.592686 0.498583 0.439132 0.652999 0.866638 0.696002 0.753584 0.762214 0.461303 </REAL-Entries>
				</REAL-SparseArray>
			</VectorInstance>
			  <VectorInstance id="vec44">
				    <REAL-SparseArray n="20">
					    <Indices>1 2 3 4 5 6 7 8 9 10 11 12 13 14 15 16 17 18 19 20 </Indices>
					    <REAL-Entries>0.489959 0.552848 0.665265 0.695585 0.765708 0.370625 0.545858 0.210953 0.510359 0.806598 0.446548 0.523401 0.61916 0.351527 0.39891 0.673386 0.5482 0.636974 0.457471 0.0345312 </REAL-Entries>
				</REAL-SparseArray>
			</VectorInstance>
			  <VectorInstance id="vec45">
				    <REAL-SparseArray n="20">
					    <Indices>1 2 3 4 5 6 7 8 9 10 11 12 13 14 15 16 17 18 19 20 </Indices>
					    <REAL-Entries>0.670389 0.548241 0.673171 0.764068 0.336386 0.328855 0.830039 0.730525 0.824906 0.763678 0.67404 0.791364 0.504977 0.747345 0.411214 0.994986 0.647238 0.863393 0.898599 0.314889 </REAL-Entries>
				</REAL-SparseArray>
			</VectorInstance>
			  <VectorInstance id="vec46">
				    <REAL-SparseArray n="20">
					    <Indices>1 2 3 4 5 6 7 8 9 10 11 12 13 14 15 16 17 18 19 20 </Indices>
					    <REAL-Entries>0.356793 0.433002 0.816273 0.497681 0.973003 0.292803 0.847675 0.319429 0.450771 0.866968 0.81097 0.43424 0.506206 0.0815427 0.419509 0.605594 0.131252 0.66963 0.450398 0.126121 </REAL-Entries>
				</REAL-SparseArray>
			</VectorInstance>
			  <VectorInstance id="vec47">
				    <REAL-SparseArray n="20">
					    <Indices>1 2 3 4 5 6 7 8 9 10 11 12 13 14 15 16 17 18 19 20 </Indices>
					    <REAL-Entries>0.285226 0.324582 0.619298 0.598574 0.679012 0.381204 0.775456 0.473737 0.597888 0.503841 0.809638 0.508707 0.513941 0.382322 0.429709 0.769686 0.554803 0.669147 0.500277 0.223813 </REAL-Entries>
				</REAL-SparseArray>
			</VectorInstance>
			  <VectorInstance id="vec48">
				    <REAL-SparseArray n="20">
					    <Indices>1 2 3 4 5 6 7 8 9 10 11 12 13 14 15 16 17 18 19 20 </Indices>
					    <REAL-Entries>0.498247 0.482249 0.911333 0.511877 0.817987 0.425507 0.765607 0.818854 0.727401 0.432331 0.802708 0.741251 0.788409 0.60801 0.622871 0.92207 0.591352 0.754447 0.597317 0.411919 </REAL-Entries>
				</REAL-SparseArray>
			</VectorInstance>
			  <VectorInstance id="vec49">
				    <REAL-SparseArray n="20">
					    <Indices>1 2 3 4 5 6 7 8 9 10 11 12 13 14 15 16 17 18 19 20 </Indices>
					    <REAL-Entries>0.616689 0.603045 0.846848 0.727397 0.707996 0.382457 0.725367 0.981883 0.843786 0.679477 0.739274 0.768084 0.791537 0.700925 0.830457 0.970919 0.594559 0.863013 0.902061 0.415741 </REAL-Entries>
				</REAL-SparseArray>
			</VectorInstance>
			  <VectorInstance id="vec50">
				    <REAL-SparseArray n="20">
					    <Indices>1 2 3 4 5 6 7 8 9 10 11 12 13 14 15 16 17 18 19 20 </Indices>
					    <REAL-Entries>0.709878 0.471775 0.678687 0.766022 0.854485 0.363617 0.786944 0.776272 0.846466 0.688333 0.849074 0.77978 0.938195 0.693947 0.90788 0.903841 0.718969 0.811164 0.706603 0.336663 </REAL-Entries>
				</REAL-SparseArray>
			</VectorInstance>
			  <VectorInstance id="vec51">
				    <REAL-SparseArray n="20">
					    <Indices>1 2 3 4 5 6 7 8 9 10 11 12 13 14 15 16 17 18 19 20 </Indices>
					    <REAL-Entries>0.668829 0.528974 0.897727 0.603975 0.709303 0.513953 0.782669 0.886573 0.616122 0.480463 0.745415 0.702611 0.605002 0.720266 0.834878 0.889184 0.648935 0.869261 0.831449 0.406261 </REAL-Entries>
				</REAL-SparseArray>
			</VectorInstance>
			  <VectorInstance id="vec52">
				    <REAL-SparseArray n="20">
					    <Indices>1 2 3 4 5 6 7 8 9 10 11 12 13 14 15 16 17 18 19 20 </Indices>
					    <REAL-Entries>0.720994 0.537721 0.69238 0.731272 0.709983 0.329237 0.696023 0.556726 0.795528 0.667407 0.915344 0.809048 0.642954 0.783493 0.717724 0.845793 0.766882 0.852402 0.780565 0.418693 </REAL-Entries>
				</REAL-SparseArray>
			</VectorInstance>
			  <VectorInstance id="vec53">
				    <REAL-SparseArray n="20">
					    <Indices>1 2 3 4 5 7 8 9 10 11 12 13 14 15 16 17 18 19 20 </Indices>
					    <REAL-Entries>0.274548 1 0.881404 0.394096 0.61749 0.256307 0.106377 0.347276 0.221297 0.203496 0.258672 0.768127 0.0315003 0.287606 0.287214 0.334043 0.424864 0.271445 0.714885 </REAL-Entries>
				</REAL-SparseArray>
			</VectorInstance>
			  <VectorInstance id="vec54">
				    <REAL-SparseArray n="20">
					    <Indices>1 2 3 4 5 6 7 8 9 10 11 12 13 14 15 16 17 18 19 20 </Indices>
					    <REAL-Entries>0.616815 0.425675 0.75212 0.687928 0.799209 0.496653 0.800383 0.602472 0.702597 0.565691 0.762752 0.791408 0.63915 0.744886 0.744395 0.821372 0.841807 0.729749 0.637411 0.464155 </REAL-Entries>
				</REAL-SparseArray>
			</VectorInstance>
			  <VectorInstance id="vec55">
				    <REAL-SparseArray n="20">
					    <Indices>1 2 3 4 5 6 7 8 9 10 11 12 13 14 15 16 17 18 19 20 </Indices>
					    <REAL-Entries>0.778827 0.419379 0.688306 0.68047 0.826173 0.397207 0.756003 0.812637 0.854826 0.64567 0.94863 0.841265 0.729856 0.823861 0.818735 0.913208 0.838434 0.812579 0.783602 0.390189 </REAL-Entries>
				</REAL-SparseArray>
			</VectorInstance>
			  <VectorInstance id="vec56">
				    <REAL-SparseArray n="20">
					    <Indices>1 2 3 4 5 6 7 8 9 10 11 12 13 14 15 16 17 18 19 20 </Indices>
					    <REAL-Entries>0.578429 0.4925 0.530291 0.820588 0.62126 0.200011 0.734948 0.582432 0.648309 0.765035 0.803332 0.721259 0.501599 0.739853 0.609525 0.71225 0.680716 0.827605 0.541657 0.164146 </REAL-Entries>
				</REAL-SparseArray>
			</VectorInstance>
			  <VectorInstance id="vec57">
				    <REAL-SparseArray n="20">
					    <Indices>1 2 3 4 5 6 7 8 9 10 11 12 13 14 15 16 17 18 19 20 </Indices>
					    <REAL-Entries>0.701513 0.461692 0.536006 0.754436 0.562775 0.146344 0.746304 0.736701 0.743681 0.828608 0.708573 0.804559 0.582101 0.825749 0.778062 0.785139 0.67075 0.816407 0.679513 0.15428 </REAL-Entries>
				</REAL-SparseArray>
			</VectorInstance>
			  <VectorInstance id="vec58">
				    <REAL-SparseArray n="20">
					    <Indices>1 2 3 4 5 6 7 8 9 10 11 12 13 14 15 16 17 18 19 20 </Indices>
					    <REAL-Entries>0.339299 0.455637 0.437354 0.687859 0.581862 0.348475 0.617396 0.568435 0.55114 0.658424 0.77577 0.664428 0.34801 0.630355 0.528457 0.64546 0.509721 0.591495 0.489388 0.21831 </REAL-Entries>
				</REAL-SparseArray>
			</VectorInstance>
			  <VectorInstance id="vec59">
				    <REAL-SparseArray n="20">
					    <Indices>1 2 3 4 5 6 7 8 9 10 11 12 13 14 15 16 17 18 19 20 </Indices>
					    <REAL-Entries>0.630097 0.535869 0.775337 0.590878 0.720275 0.399675 0.676377 0.63115 0.675515 0.485104 0.780412 0.780005 0.715448 0.786444 0.788071 0.792198 0.694049 0.667538 0.658081 0.552058 </REAL-Entries>
				</REAL-SparseArray>
			</VectorInstance>
			  <VectorInstance id="vec60">
				    <REAL-SparseArray n="20">
					    <Indices>1 2 3 4 5 6 7 8 9 10 11 12 13 14 15 16 17 18 19 20 </Indices>
					    <REAL-Entries>0.611802 0.503923 0.672883 0.581356 0.557062 0.329436 0.706115 0.42184 0.75958 0.646355 0.714901 0.708087 0.562265 0.561186 0.617264 0.569216 0.620576 0.697773 0.691006 0.313555 </REAL-Entries>
				</REAL-SparseArray>
			</VectorInstance>
			  <VectorInstance id="vec61">
				    <REAL-SparseArray n="20">
					    <Indices>1 2 3 4 5 6 7 8 9 10 11 12 13 14 15 16 17 18 19 20 </Indices>
					    <REAL-Entries>0.434866 0.488867 0.653739 0.526754 0.768522 0.437461 0.592444 0.535331 0.668735 0.462673 0.822362 0.861936 0.567881 0.863445 0.674069 0.616214 0.611425 0.702153 0.609691 0.657336 </REAL-Entries>
				</REAL-SparseArray>
			</VectorInstance>
			  <VectorInstance id="vec62">
				    <REAL-SparseArray n="20">
					    <Indices>1 2 3 4 5 6 7 8 9 10 11 12 13 14 15 16 17 18 19 20 </Indices>
					    <REAL-Entries>0.600744 0.409286 0.628214 0.710416 0.794443 0.175302 0.862171 0.525014 0.852847 0.589209 0.817245 0.865599 0.590345 0.870817 0.585819 0.742521 0.712084 1 0.511127 0.30301 </REAL-Entries>
				</REAL-SparseArray>
			</VectorInstance>
			  <VectorInstance id="vec63">
				    <REAL-SparseArray n="20">
					    <Indices>1 2 3 4 5 6 7 8 9 10 11 12 13 14 15 16 17 18 19 20 </Indices>
					    <REAL-Entries>0.517805 0.5749 0.751587 0.737718 0.667567 0.480935 0.792813 0.813901 0.712341 0.391241 0.689315 0.660467 0.489256 0.564872 0.683199 0.87764 0.8951 0.728434 0.688542 0.239737 </REAL-Entries>
				</REAL-SparseArray>
			</VectorInstance>
			  <VectorInstance id="vec64">
				    <REAL-SparseArray n="20">
					    <Indices>1 2 3 4 5 6 7 8 9 10 11 12 13 14 15 16 17 18 19 20 </Indices>
					    <REAL-Entries>0.438552 0.450152 0.62396 0.588802 0.660746 0.343927 0.708042 0.450213 0.611806 0.579005 0.773749 0.587205 0.494872 0.480092 0.474238 0.692586 0.43756 0.667112 0.429811 0.490718 </REAL-Entries>
				</REAL-SparseArray>
			</VectorInstance>
			  <VectorInstance id="vec65">
				    <REAL-SparseArray n="20">
					    <Indices>1 2 3 4 5 6 7 8 9 10 11 12 13 14 15 16 17 18 19 20 </Indices>
					    <REAL-Entries>0.528863 0.454454 0.602689 0.680633 0.733052 0.260932 0.698408 0.803584 0.700228 0.638191 0.73537 0.748381 0.556649 0.612791 0.64871 0.83358 0.55652 0.702153 0.622011 0.273482 </REAL-Entries>
				</REAL-SparseArray>
			</VectorInstance>
			  <VectorInstance id="vec66">
				    <REAL-SparseArray n="20">
					    <Indices>1 2 3 4 5 6 7 8 9 10 11 12 13 14 15 16 17 18 19 20 </Indices>
					    <REAL-Entries>0.43118 0.422191 0.619705 0.576392 0.728959 0.272788 0.459508 0.615291 0.351384 0.625946 0.714901 0.495629 0.49768 0.631221 0.527999 0.795394 0.561095 0.618931 0.523447 0.23341 </REAL-Entries>
				</REAL-SparseArray>
			</VectorInstance>
			  <VectorInstance id="vec67">
				    <REAL-SparseArray n="20">
					    <Indices>1 2 3 4 5 6 7 8 9 10 11 12 13 14 15 16 17 18 19 20 </Indices>
					    <REAL-Entries>0.567568 0.422191 0.672883 0.603693 0.734416 0.544169 0.846758 0.764894 0.694172 0.36675 0.914471 0.693435 0.548225 0.601733 0.731889 0.739584 0.602274 0.693393 0.686078 0.408464 </REAL-Entries>
				</REAL-SparseArray>
			</VectorInstance>
			  <VectorInstance id="vec68">
				    <REAL-SparseArray n="20">
					    <Indices>1 2 3 4 5 6 7 8 9 10 11 12 13 14 15 16 17 18 19 20 </Indices>
					    <REAL-Entries>0.498174 0.375457 0.584586 0.631797 0.729667 0.118104 0.66033 0.734324 0.665083 0.50012 0.874082 0.746358 0.535078 0.748158 0.61642 0.707641 0.609049 0.643039 0.648439 0.377046 </REAL-Entries>
				</REAL-SparseArray>
			</VectorInstance>
			  <VectorInstance id="vec69">
				    <REAL-SparseArray n="20">
					    <Indices>1 2 3 4 5 6 7 8 9 10 11 12 13 14 15 16 17 18 19 20 </Indices>
					    <REAL-Entries>0.492495 0.514392 0.68324 0.634371 0.721489 0.229716 0.704114 0.610143 0.69089 0.576846 0.704987 0.741782 0.679695 0.654223 0.621668 0.745338 0.600371 0.708892 0.615189 0.216184 </REAL-Entries>
				</REAL-SparseArray>
			</VectorInstance>
			  <VectorInstance id="vec70">
				    <REAL-SparseArray n="20">
					    <Indices>1 2 3 4 5 6 7 8 9 10 11 12 13 14 15 16 17 18 19 20 </Indices>
					    <REAL-Entries>0.625606 0.49831 0.681536 0.674013 0.731968 0.117631 0.697881 0.602948 0.714314 0.523982 0.787803 0.789478 0.596821 0.689222 0.659567 0.736456 0.663212 0.772061 0.702623 0.344519 </REAL-Entries>
				</REAL-SparseArray>
			</VectorInstance>
			  <VectorInstance id="vec71">
				    <REAL-SparseArray n="20">
					    <Indices>1 2 3 4 5 6 7 8 9 10 11 12 13 14 15 16 17 18 19 20 </Indices>
					    <REAL-Entries>0.611825 0.626413 0.785153 0.731215 0.76065 0.346083 0.811051 0.683212 0.718077 0.617189 0.780833 0.778543 0.71833 0.694814 0.699208 0.841926 0.674041 0.794517 0.636211 0.449998 </REAL-Entries>
				</REAL-SparseArray>
			</VectorInstance>
			  <VectorInstance id="vec72">
				    <REAL-SparseArray n="20">
					    <Indices>1 2 3 4 5 6 7 8 9 10 11 12 13 14 15 16 17 18 19 20 </Indices>
					    <REAL-Entries>0.553918 0.584995 0.618975 0.66549 0.651324 0.265357 0.619832 0.685746 0.687989 0.462747 0.858696 0.798236 0.507267 0.703036 0.680513 0.740288 0.580226 0.741078 0.537895 0.424784 </REAL-Entries>
				</REAL-SparseArray>
			</VectorInstance>
			  <VectorInstance id="vec73">
				    <REAL-SparseArray n="20">
					    <Indices>1 2 3 4 5 6 7 8 9 10 11 12 13 14 15 16 17 18 19 20 </Indices>
					    <REAL-Entries>0.462819 0.410094 0.646973 0.579741 0.655568 0.0808269 0.777667 0.658875 0.612154 0.53715 0.904953 0.700067 0.564189 0.560833 0.610486 0.672976 0.567959 0.722184 0.511746 0.482023 </REAL-Entries>
				</REAL-SparseArray>
			</VectorInstance>
			  <VectorInstance id="vec74">
				    <REAL-SparseArray n="20">
					    <Indices>1 2 3 4 5 6 7 8 9 10 11 12 13 14 15 16 17 18 19 20 </Indices>
					    <REAL-Entries>0.603121 0.618174 0.735175 0.689579 0.810072 0.272303 0.92229 0.759491 0.714624 0.580375 0.837209 0.778164 0.63332 0.676129 0.711747 0.779978 0.607459 0.863307 0.647194 0.40813 </REAL-Entries>
				</REAL-SparseArray>
			</VectorInstance>
			  <VectorInstance id="vec75">
				    <REAL-SparseArray n="20">
					    <Indices>1 2 3 4 5 6 7 8 9 10 11 12 13 14 15 16 17 18 19 20 </Indices>
					    <REAL-Entries>0.80067 0.703149 0.897089 0.882355 0.870759 0.416113 0.736735 0.826263 0.855027 0.778774 0.888056 0.895465 0.736095 0.874734 0.89083 0.939861 0.898603 0.740319 0.82867 0.368767 </REAL-Entries>
				</REAL-SparseArray>
			</VectorInstance>
			  <VectorInstance id="vec76">
				    <REAL-SparseArray n="20">
					    <Indices>1 2 3 4 5 6 7 8 9 10 11 12 13 14 15 16 17 18 19 20 </Indices>
					    <REAL-Entries>0.587384 0.534344 0.802472 0.744307 0.770403 0.106945 0.72799 0.488914 0.570494 0.640679 0.762016 0.598425 0.436939 0.642277 0.506026 0.589785 0.398002 0.604281 0.500784 0.22861 </REAL-Entries>
				</REAL-SparseArray>
			</VectorInstance>
			  <VectorInstance id="vec77">
				    <REAL-SparseArray n="20">
					    <Indices>1 2 3 4 5 6 7 8 9 10 11 12 13 14 15 16 17 18 19 20 </Indices>
					    <REAL-Entries>0.879101 0.631422 0.866649 0.931962 0.886478 0.15076 0.835657 0.860433 1 0.892548 0.819364 0.863005 0.831666 1 0.983724 0.909357 0.930791 0.887906 0.91301 0.3707 </REAL-Entries>
				</REAL-SparseArray>
			</VectorInstance>
			  <VectorInstance id="vec78">
				    <REAL-SparseArray n="20">
					    <Indices>1 2 3 4 5 6 7 8 9 10 11 12 13 14 15 16 17 18 19 20 </Indices>
					    <REAL-Entries>0.678263 0.814006 0.881338 0.923739 0.811788 0.13709 0.754219 0.911695 0.84489 1 0.648766 1 0.935031 0.989822 0.911955 0.943823 0.859187 0.885079 0.887686 0.234514 </REAL-Entries>
				</REAL-SparseArray>
			</VectorInstance>
			  <VectorInstance id="vec79">
				    <REAL-SparseArray n="20">
					    <Indices>1 2 3 4 5 6 7 8 9 10 11 12 13 14 15 16 17 18 19 20 </Indices>
					    <REAL-Entries>0.646886 0.448503 0.968128 0.693834 0.756693 0.404689 0.690223 0.567696 0.835277 0.54071 0.889787 0.790653 0.558648 0.647859 0.714373 0.758607 0.656836 0.770044 0.804504 0.422318 </REAL-Entries>
				</REAL-SparseArray>
			</VectorInstance>
			  <VectorInstance id="vec80">
				    <REAL-SparseArray n="20">
					    <Indices>1 2 3 4 5 6 7 8 9 10 11 12 13 14 15 16 17 18 19 20 </Indices>
					    <REAL-Entries>0.581035 0.411887 0.674957 0.743354 0.751998 0.203727 0.668031 0.385897 0.694306 0.659047 0.908884 0.585433 0.618705 0.513554 0.603385 0.660306 0.520583 0.58235 0.571816 0.308529 </REAL-Entries>
				</REAL-SparseArray>
			</VectorInstance>
			  <VectorInstance id="vec81">
				    <REAL-SparseArray n="20">
					    <Indices>1 2 3 4 5 6 7 8 9 10 11 12 13 14 15 16 17 18 19 20 </Indices>
					    <REAL-Entries>0.78114 0.708881 0.770232 0.773365 0.75649 0.258598 0.723641 0.726179 0.78797 0.661631 0.901806 0.864047 0.719785 0.827704 0.770344 0.917989 0.714998 0.749659 0.821484 0.288766 </REAL-Entries>
				</REAL-SparseArray>
			</VectorInstance>
			  <VectorInstance id="vec82">
				    <REAL-SparseArray n="20">
					    <Indices>1 2 3 4 5 6 7 8 9 10 11 12 13 14 15 16 17 18 19 20 </Indices>
					    <REAL-Entries>0.926003 0.63519 0.849455 0.723248 0.663653 0.604854 0.679613 0.537913 0.899603 0.618724 0.919604 0.831005 0.705189 0.80529 0.861595 0.823679 0.758291 0.777656 1 0.126883 </REAL-Entries>
				</REAL-SparseArray>
			</VectorInstance>
			  <VectorInstance id="vec83">
				    <REAL-SparseArray n="20">
					    <Indices>1 2 3 4 5 6 7 8 9 10 11 12 13 14 15 16 17 18 19 20 </Indices>
					    <REAL-Entries>0.737237 0.346327 0.794495 0.701812 0.708385 0.459848 0.440823 0.561904 0.714355 0.53475 0.851934 0.858342 0.598034 0.727964 0.716497 0.714913 0.786891 0.799295 0.674395 0.442982 </REAL-Entries>
				</REAL-SparseArray>
			</VectorInstance>
			  <VectorInstance id="vec84">
				    <REAL-SparseArray n="20">
					    <Indices>1 2 3 4 5 6 7 8 9 10 11 12 13 14 15 16 17 18 19 20 </Indices>
					    <REAL-Entries>0.57118 0.683731 0.931402 0.812276 0.772239 0.143761 0.945515 0.711243 0.798493 0.885439 0.815154 0.801142 0.809685 0.791735 0.759923 0.899479 0.769572 0.716241 0.560313 0.199303 </REAL-Entries>
				</REAL-SparseArray>
			</VectorInstance>
			  <VectorInstance id="vec85">
				    <REAL-SparseArray n="20">
					    <Indices>1 2 3 4 5 6 7 8 9 10 11 12 13 14 15 16 17 18 19 20 </Indices>
					    <REAL-Entries>0.650531 0.466666 0.716954 0.712734 0.635551 0.0948693 0.682326 0.447664 0.702368 0.797459 0.9121 0.70867 0.655493 0.53 0.698798 0.662321 0.550819 0.610296 0.533752 0.144996 </REAL-Entries>
				</REAL-SparseArray>
			</VectorInstance>
			  <VectorInstance id="vec86">
				    <REAL-SparseArray n="20">
					    <Indices>1 2 3 4 5 6 7 8 9 10 11 12 13 14 15 16 17 18 19 20 </Indices>
					    <REAL-Entries>0.667815 0.557112 0.732724 0.567308 0.572766 0.420456 0.616051 0.479024 0.647061 0.676151 0.830374 0.639782 0.773177 0.69658 0.67164 0.624095 0.57033 0.657922 0.563551 0.689587 </REAL-Entries>
				</REAL-SparseArray>
			</VectorInstance>
			  <VectorInstance id="vec87">
				    <REAL-SparseArray n="20">
					    <Indices>1 2 3 4 5 6 7 8 9 10 11 12 13 14 15 16 17 18 19 20 </Indices>
					    <REAL-Entries>0.222294 0.355925 0.683494 0.248395 0.488601 0.318581 0.656941 0.490072 0.330922 0.395373 0.442043 0.452784 0.23608 0.242229 0.210755 0.586407 0.371013 0.493816 0.284505 0.464439 </REAL-Entries>
				</REAL-SparseArray>
			</VectorInstance>
			  <VectorInstance id="vec88">
				    <REAL-SparseArray n="20">
					    <Indices>1 2 3 4 5 6 7 8 9 10 11 12 13 14 15 16 17 18 19 20 </Indices>
					    <REAL-Entries>0.740348 0.428351 0.719095 0.716744 0.738301 0.510553 0.750841 0.78224 0.721031 0.726203 0.838513 0.837519 0.620067 0.780848 0.740544 0.786657 0.690393 0.972599 0.702319 0.320459 </REAL-Entries>
				</REAL-SparseArray>
			</VectorInstance>
			  <VectorInstance id="vec89">
				    <REAL-SparseArray n="20">
					    <Indices>1 2 3 4 5 6 7 8 9 10 11 12 13 14 15 16 17 18 19 20 </Indices>
					    <REAL-Entries>0.473407 0.510687 0.694465 0.561936 0.698446 0.340604 0.726982 0.639535 0.781273 0.494235 0.754113 0.783227 0.707437 0.821068 0.712338 0.745608 0.693486 0.845042 0.746568 0.383881 </REAL-Entries>
				</REAL-SparseArray>
			</VectorInstance>
			  <VectorInstance id="vec90">
				    <REAL-SparseArray n="20">
					    <Indices>1 2 3 4 5 6 7 8 9 10 11 12 13 14 15 16 17 18 19 20 </Indices>
					    <REAL-Entries>0.345156 0.304495 0.364963 0.442663 0.346025 0.580115 0.591294 0.682819 0.459036 0.454674 0.213048 0.432294 0.507435 0.35546 0.573091 0.495297 0.427876 0.55562 0.546207 0.675921 </REAL-Entries>
				</REAL-SparseArray>
			</VectorInstance>
			  <VectorInstance id="vec91">
				    <REAL-SparseArray n="20">
					    <Indices>1 2 3 4 5 6 7 8 9 10 11 12 13 14 15 16 17 18 19 20 </Indices>
					    <REAL-Entries>0.24063 0.223203 0.446315 0.40233 0.504229 0.486717 0.585077 0.488217 0.442453 0.450904 0.489682 0.460005 0.428181 0.425024 0.372985 0.632325 0.151241 0.533075 0.304039 0.489299 </REAL-Entries>
				</REAL-SparseArray>
			</VectorInstance>
			  <VectorInstance id="vec92">
				    <REAL-SparseArray n="20">
					    <Indices>1 2 3 4 5 6 7 8 9 10 11 12 13 14 15 16 17 18 19 20 </Indices>
					    <REAL-Entries>0.391734 0.631475 0.683938 0.630572 0.825687 0.370249 0.423375 0.337082 0.662869 0.622113 0.801869 0.567491 0.701133 0.55691 0.467709 0.721871 0.644217 0.504254 0.504783 0.494029 </REAL-Entries>
				</REAL-SparseArray>
			</VectorInstance>
			  <VectorInstance id="vec93">
				    <REAL-SparseArray n="20">
					    <Indices>1 2 3 4 5 6 7 8 9 10 11 12 13 14 15 16 17 18 19 20 </Indices>
					    <REAL-Entries>0.39832 0.509457 0.592247 0.538462 0.391818 0.701126 0.117983 0.294208 0.564709 0.588719 0.62728 0.393054 0.574233 0.498757 0.46323 0.487123 0.457629 0.457406 0.622836 0.492652 </REAL-Entries>
				</REAL-SparseArray>
			</VectorInstance>
			  <VectorInstance id="vec94">
				    <REAL-SparseArray n="20">
					    <Indices>1 2 3 4 5 6 7 8 9 10 11 12 13 14 15 16 17 18 19 20 </Indices>
					    <REAL-Entries>0.559609 0.484235 0.682188 0.631224 0.781276 0.399146 0.521751 0.511399 0.749709 0.507442 0.926213 0.631636 0.694465 0.714156 0.638668 0.741819 0.625197 0.614134 0.623601 0.326055 </REAL-Entries>
				</REAL-SparseArray>
			</VectorInstance>
			  <VectorInstance id="vec95">
				    <REAL-SparseArray n="20">
					    <Indices>1 2 3 4 5 6 7 8 9 10 11 12 13 14 15 16 17 18 19 20 </Indices>
					    <REAL-Entries>0.473644 0.395432 0.444404 0.510945 0.564006 0.413796 0.423067 0.322877 0.550775 0.652697 0.631195 0.528077 0.529897 0.50219 0.390927 0.562834 0.415822 0.618627 0.468291 0.384754 </REAL-Entries>
				</REAL-SparseArray>
			</VectorInstance>
			  <VectorInstance id="vec96">
				    <REAL-SparseArray n="20">
					    <Indices>1 2 3 4 5 6 7 8 9 10 11 12 13 14 15 16 17 18 19 20 </Indices>
					    <REAL-Entries>0.501667 0.296013 0.412302 0.367765 0.558738 0.294448 0.407106 0.393006 0.566732 0.511416 0.64563 0.406529 0.27159 0.475923 0.379817 0.544905 0.393487 0.398568 0.378024 0.409817 </REAL-Entries>
				</REAL-SparseArray>
			</VectorInstance>
			  <VectorInstance id="vec97">
				    <REAL-SparseArray n="20">
					    <Indices>1 2 3 4 5 6 7 8 9 10 11 12 13 14 15 16 17 18 19 20 </Indices>
					    <REAL-Entries>0.460108 0.572705 0.681869 0.589536 0.645405 0.258174 0.329245 0.307395 0.609606 0.613939 0.760848 0.33633 0.618425 0.445297 0.497984 0.523074 0.428275 0.406313 0.533145 0.395102 </REAL-Entries>
				</REAL-SparseArray>
			</VectorInstance>
			  <VectorInstance id="vec98">
				    <REAL-SparseArray n="20">
					    <Indices>1 2 3 4 5 6 7 8 9 10 11 12 13 14 15 16 17 18 19 20 </Indices>
					    <REAL-Entries>0.303188 0.273 0.490616 0.264652 0.515698 0.262677 0.391165 0.203192 0.442008 0.401949 0.588365 0.326844 0.396669 0.385426 0.179014 0.392243 0.31914 0.410356 0.246774 0.47094 </REAL-Entries>
				</REAL-SparseArray>
			</VectorInstance>
			  <VectorInstance id="vec99">
				    <REAL-SparseArray n="20">
					    <Indices>1 2 3 4 5 6 7 8 9 10 11 12 13 14 15 16 17 18 19 20 </Indices>
					    <REAL-Entries>0.773506 0.361494 0.593312 0.763599 0.492899 0.290593 0.348281 0.025862 0.655569 0.773627 0.464508 0.451978 0.452311 0.889986 0.346886 0.551119 0.0360852 0.890626 0.612868 0.469972 </REAL-Entries>
				</REAL-SparseArray>
			</VectorInstance>
			  <VectorInstance id="vec100">
				    <REAL-SparseArray n="20">
					    <Indices>1 2 3 4 5 6 7 8 9 10 11 12 13 14 15 16 17 18 19 20 </Indices>
					    <REAL-Entries>0.61043 0.454745 0.574492 0.642191 0.72325 0.148213 0.446046 0.493215 0.68793 0.562323 0.919731 0.654854 0.506699 0.735021 0.55497 0.628952 0.543466 0.623292 0.607132 0.189631 </REAL-Entries>
				</REAL-SparseArray>
			</VectorInstance>
			  <VectorInstance id="vec101">
				    <REAL-SparseArray n="20">
					    <Indices>1 2 3 4 5 6 7 8 9 10 11 12 13 14 15 16 17 18 19 20 </Indices>
					    <REAL-Entries>0.914836 0.604447 0.832721 0.802264 0.855495 0.447206 0.541055 0.59791 0.900332 0.773799 0.97983 0.775747 0.745831 0.705246 0.805811 0.95001 0.752234 0.732161 0.744674 0.274384 </REAL-Entries>
				</REAL-SparseArray>
			</VectorInstance>
			  <VectorInstance id="vec102">
				    <REAL-SparseArray n="20">
					    <Indices>1 2 3 4 5 6 7 8 9 10 11 12 13 14 15 16 17 18 19 20 </Indices>
					    <REAL-Entries>0.292715 0.235405 0.478544 0.481401 0.487256 0.461074 0.391645 0.388082 0.482094 0.581326 0.572791 0.385785 0.401554 0.423574 0.381511 0.565319 0.461295 0.461189 0.450879 0.572364 </REAL-Entries>
				</REAL-SparseArray>
			</VectorInstance>
			  <VectorInstance id="vec103">
				    <REAL-SparseArray n="20">
					    <Indices>1 2 3 4 5 6 7 8 9 10 11 12 13 14 15 16 17 18 19 20 </Indices>
					    <REAL-Entries>0.62432 0.377469 0.636779 0.663447 0.449285 0.320295 0.352315 0.339205 0.598464 0.70504 0.539988 0.589339 0.564225 0.662668 0.423752 0.657524 0.537071 0.655139 0.717888 0.426299 </REAL-Entries>
				</REAL-SparseArray>
			</VectorInstance>
			  <VectorInstance id="vec104">
				    <REAL-SparseArray n="20">
					    <Indices>1 2 3 4 5 6 7 8 9 10 11 12 13 14 15 16 17 18 19 20 </Indices>
					    <REAL-Entries>0.369702 0.530256 0.518286 0.62523 0.402839 0.355935 0.686045 0.655565 0.65887 0.48299 0.633284 0.624008 0.477513 0.58786 0.553111 0.766491 0.596137 0.671679 0.538669 0.0150758 </REAL-Entries>
				</REAL-SparseArray>
			</VectorInstance>
			  <VectorInstance id="vec105">
				    <REAL-SparseArray n="20">
					    <Indices>1 2 3 4 5 6 7 8 9 10 11 12 13 14 15 16 17 18 19 20 </Indices>
					    <REAL-Entries>0.579642 0.445291 0.588602 0.607603 0.656993 0.275531 0.724485 0.646506 0.603596 0.626437 0.908917 0.676936 0.497169 0.578619 0.521128 0.674013 0.641607 0.737232 0.603311 0.342079 </REAL-Entries>
				</REAL-SparseArray>
			</VectorInstance>
			  <VectorInstance id="vec106">
				    <REAL-SparseArray n="20">
					    <Indices>1 2 3 4 5 6 7 8 9 10 11 12 13 14 15 16 17 18 19 20 </Indices>
					    <REAL-Entries>0.501645 0.458425 0.631666 0.522507 0.515931 0.388485 0.451735 0.715953 0.681373 0.531887 0.755129 0.553384 0.560188 0.67173 0.692069 0.628957 0.520563 0.552541 0.794367 0.49351 </REAL-Entries>
				</REAL-SparseArray>
			</VectorInstance>
			  <VectorInstance id="vec107">
				    <REAL-SparseArray n="20">
					    <Indices>1 2 3 4 5 6 7 8 9 10 11 12 13 14 15 16 17 18 19 20 </Indices>
					    <REAL-Entries>0.48195 0.359624 0.757283 0.554291 0.711459 0.385337 0.716991 0.683234 0.694295 0.617225 0.794159 0.72528 0.628414 0.669551 0.643819 0.775682 0.633248 0.73713 0.798763 0.587105 </REAL-Entries>
				</REAL-SparseArray>
			</VectorInstance>
			  <VectorInstance id="vec108">
				    <REAL-SparseArray n="20">
					    <Indices>1 2 3 4 5 6 7 8 9 10 11 12 13 14 15 16 17 18 19 20 </Indices>
					    <REAL-Entries>0.591022 0.455553 0.619623 0.560617 0.648901 0.304612 0.699251 0.650353 0.645296 0.585649 0.704754 0.638606 0.538392 0.589891 0.630305 0.719099 0.371146 0.769691 0.701698 0.325386 </REAL-Entries>
				</REAL-SparseArray>
			</VectorInstance>
			  <VectorInstance id="vec109">
				    <REAL-SparseArray n="20">
					    <Indices>1 2 3 4 5 6 7 8 9 10 11 12 13 14 15 16 17 18 19 20 </Indices>
					    <REAL-Entries>0.393238 0.526194 0.59539 0.560382 0.677528 0.463901 0.50854 0.676492 0.533366 0.520327 0.635658 0.564263 0.535554 0.478669 0.499359 0.646097 0.479719 0.588794 0.656847 0.567754 </REAL-Entries>
				</REAL-SparseArray>
			</VectorInstance>
			  <VectorInstance id="vec110">
				    <REAL-SparseArray n="20">
					    <Indices>1 2 3 4 5 6 7 8 9 10 11 12 13 14 15 16 17 18 19 20 </Indices>
					    <REAL-Entries>0.761507 0.55036 0.529504 0.843916 0.814238 0.333235 0.747339 0.645089 0.807669 0.770232 0.816977 0.858296 0.596395 0.763113 0.602958 0.754249 0.646396 0.868322 0.756127 0.250651 </REAL-Entries>
				</REAL-SparseArray>
			</VectorInstance>
			  <VectorInstance id="vec111">
				    <REAL-SparseArray n="20">
					    <Indices>1 2 3 4 5 6 7 8 9 10 11 12 13 14 15 16 17 18 19 20 </Indices>
					    <REAL-Entries>0.289441 0.266795 0.426199 0.318057 0.39073 0.533165 0.44757 0.465155 0.468805 0.497932 0.477798 0.407016 0.345672 0.438126 0.329527 0.3932 0.472128 0.428735 0.425943 0.618896 </REAL-Entries>
				</REAL-SparseArray>
			</VectorInstance>
			  <VectorInstance id="vec112">
				    <REAL-SparseArray n="20">
					    <Indices>1 2 3 4 5 6 7 8 9 10 11 12 13 14 15 16 17 18 19 20 </Indices>
					    <REAL-Entries>0.412434 0.256288 0.537339 0.536538 0.637766 0.249096 0.656181 0.595849 0.553851 0.30433 0.838567 0.651291 0.618384 0.502905 0.657987 0.759773 0.597735 0.522114 0.606278 0.40794 </REAL-Entries>
				</REAL-SparseArray>
			</VectorInstance>
			  <VectorInstance id="vec113">
				    <REAL-SparseArray n="20">
					    <Indices>1 2 3 4 5 6 7 8 9 10 11 12 13 14 15 16 17 18 19 20 </Indices>
					    <REAL-Entries>0.324364 0.381811 0.667164 0.441289 0.600096 0.505192 0.692561 0.667016 0.474396 0.446468 0.47242 0.427241 0.570686 0.453682 0.529488 0.626225 0.453694 0.496906 0.586908 0.536024 </REAL-Entries>
				</REAL-SparseArray>
			</VectorInstance>
			  <VectorInstance id="vec114">
				    <REAL-SparseArray n="20">
					    <Indices>1 2 3 4 5 6 7 8 9 10 11 12 13 14 15 16 17 18 19 20 </Indices>
					    <REAL-Entries>0.521625 0.331063 0.0600066 0.561267 0.35238 0.218441 0.5124 0.222131 0.46236 0.60581 0.248768 0.505197 0.236113 0.644676 0.198763 0.406348 0.52838 0.55044 0.264872 0.294985 </REAL-Entries>
				</REAL-SparseArray>
			</VectorInstance>
			  <VectorInstance id="vec115">
				    <REAL-SparseArray n="20">
					    <Indices>1 2 3 4 5 6 7 8 9 10 11 12 13 14 15 16 17 18 19 20 </Indices>
					    <REAL-Entries>0.0206689 0.0189185 0.537071 0.143126 0.219546 0.946124 0.0380348 0.610224 0.135532 0.0330266 0.304521 0.136743 0.0148737 0.00958165 0.12008 0.0260569 0.0618275 0.0167289 0.0193869 0.993468 </REAL-Entries>
				</REAL-SparseArray>
			</VectorInstance>
			  <VectorInstance id="vec116">
				    <REAL-SparseArray n="20">
					    <Indices>1 2 3 4 5 6 7 8 9 10 11 12 13 14 15 16 17 18 19 20 </Indices>
					    <REAL-Entries>0.460069 0.321589 0.609623 0.579281 0.70709 0.264254 0.702757 0.685299 0.675922 0.49425 0.79462 0.794714 0.59003 0.691682 0.520793 0.672002 0.491782 0.748549 0.481552 0.388477 </REAL-Entries>
				</REAL-SparseArray>
			</VectorInstance>
			  <VectorInstance id="vec117">
				    <REAL-SparseArray n="20">
					    <Indices>1 2 3 4 5 6 7 8 9 10 11 12 13 14 15 16 17 18 19 20 </Indices>
					    <REAL-Entries>0.453369 0.452331 0.639671 0.593078 0.819864 0.367396 0.633746 0.684813 0.737066 0.515086 0.882513 0.601964 0.807687 0.557577 0.716741 0.831574 0.545007 0.683359 0.555958 0.317504 </REAL-Entries>
				</REAL-SparseArray>
			</VectorInstance>
			  <VectorInstance id="vec118">
				    <REAL-SparseArray n="20">
					    <Indices>1 2 3 4 5 6 7 8 9 10 11 12 13 14 15 16 17 18 19 20 </Indices>
					    <REAL-Entries>0.499198 0.466112 0.363208 0.544399 0.404194 0.249966 0.499469 0.35981 0.594976 0.497562 0.579572 0.527622 0.395987 0.609844 0.47005 0.493818 0.645899 0.628436 0.471581 0.344583 </REAL-Entries>
				</REAL-SparseArray>
			</VectorInstance>
			  <VectorInstance id="vec119">
				    <REAL-SparseArray n="20">
					    <Indices>1 2 3 4 5 6 7 8 9 10 11 12 13 14 15 16 17 18 19 20 </Indices>
					    <REAL-Entries>0.540631 0.492467 0.691689 0.511183 0.666937 0.361318 0.635434 0.519255 0.698053 0.555022 0.817771 0.827545 0.518056 0.740229 0.60355 0.739421 0.657014 0.764948 0.521328 0.499654 </REAL-Entries>
				</REAL-SparseArray>
			</VectorInstance>
			  <VectorInstance id="vec120">
				    <REAL-SparseArray n="20">
					    <Indices>1 2 3 4 5 6 7 8 9 10 11 12 13 14 15 16 17 18 19 20 </Indices>
					    <REAL-Entries>0.496014 0.374036 0.53639 0.371369 0.496382 0.435434 0.391248 0.532152 0.497195 0.430793 0.633353 0.48073 0.556054 0.457026 0.400868 0.573695 0.43178 0.529026 0.458393 0.446938 </REAL-Entries>
				</REAL-SparseArray>
			</VectorInstance>
			  <VectorInstance id="vec121">
				    <REAL-SparseArray n="20">
					    <Indices>1 2 3 4 5 6 7 8 9 10 11 12 13 14 15 16 17 18 19 20 </Indices>
					    <REAL-Entries>0.633976 0.383422 0.568311 0.615465 0.785747 0.41849 0.684664 0.596679 0.734737 0.574636 0.906331 0.866386 0.694877 0.650801 0.694273 0.776793 0.574782 0.806927 0.548167 0.235921 </REAL-Entries>
				</REAL-SparseArray>
			</VectorInstance>
			  <VectorInstance id="vec122">
				    <REAL-SparseArray n="20">
					    <Indices>1 2 3 4 5 6 7 8 9 10 11 12 13 14 15 16 17 18 19 20 </Indices>
					    <REAL-Entries>0.475274 0.533812 0.538361 0.659666 0.633347 0.361437 0.665767 0.524681 0.687337 0.520906 0.765399 0.751239 0.698679 0.710771 0.612991 0.787899 0.711188 0.769318 0.633581 0.42264 </REAL-Entries>
				</REAL-SparseArray>
			</VectorInstance>
			  <VectorInstance id="vec123">
				    <REAL-SparseArray n="20">
					    <Indices>1 2 3 4 5 6 7 8 9 10 11 12 13 14 15 16 17 18 19 20 </Indices>
					    <REAL-Entries>0.521958 0.398167 0.572131 0.515426 0.590508 0.391112 0.778572 0.502166 0.692478 0.526131 0.86392 0.806417 0.618522 0.664854 0.567827 0.813084 0.669168 0.848874 0.431304 0.434068 </REAL-Entries>
				</REAL-SparseArray>
			</VectorInstance>
			  <VectorInstance id="vec124">
				    <REAL-SparseArray n="20">
					    <Indices>1 2 3 4 5 6 7 8 9 10 11 12 13 14 15 16 17 18 19 20 </Indices>
					    <REAL-Entries>0.379031 0.488072 0.655948 0.370562 0.608306 0.315569 0.760913 0.404171 0.488544 0.574524 0.537239 0.356787 0.564514 0.192422 0.394635 0.715917 0.33622 0.572328 0.503745 0.454196 </REAL-Entries>
				</REAL-SparseArray>
			</VectorInstance>
			  <VectorInstance id="vec125">
				    <REAL-SparseArray n="20">
					    <Indices>1 2 3 4 5 6 7 8 9 10 11 12 13 14 15 16 17 18 19 20 </Indices>
					    <REAL-Entries>0.1549 0.440563 0.659597 0.276094 0.815309 0.230332 0.673905 0.373335 0.312923 0.319185 0.630152 0.272508 0.49254 0.113402 0.170382 0.624634 0.279922 0.512966 0.211265 0.397851 </REAL-Entries>
				</REAL-SparseArray>
			</VectorInstance>
			  <VectorInstance id="vec126">
				    <REAL-SparseArray n="20">
					    <Indices>1 2 3 4 5 6 7 8 9 10 11 12 13 14 15 16 17 18 19 20 </Indices>
					    <REAL-Entries>0.286304 0.495672 0.595317 0.354058 0.813745 0.269252 0.609927 0.313546 0.479428 0.391082 0.426271 0.449234 0.728384 0.241908 0.355081 0.626946 0.437473 0.523944 0.377125 0.404741 </REAL-Entries>
				</REAL-SparseArray>
			</VectorInstance>
			  <VectorInstance id="vec127">
				    <REAL-SparseArray n="20">
					    <Indices>1 2 3 4 5 6 7 8 9 10 11 12 13 14 15 16 17 18 19 20 </Indices>
					    <REAL-Entries>0.482282 0.490979 0.562034 0.555202 0.506939 0.44142 0.50653 0.674022 0.54079 0.472401 0.701476 0.590458 0.577107 0.547619 0.579547 0.661496 0.537145 0.577105 0.575543 0.481244 </REAL-Entries>
				</REAL-SparseArray>
			</VectorInstance>
			  <VectorInstance id="vec128">
				    <REAL-SparseArray n="20">
					    <Indices>1 2 3 4 5 6 7 8 9 10 11 12 13 14 15 16 17 18 19 20 </Indices>
					    <REAL-Entries>0.576316 0.412387 0.628066 0.481299 0.524176 0.342883 0.608174 0.514416 0.66884 0.381967 0.736792 0.590026 0.557267 0.493098 0.518163 0.715167 0.513605 0.636636 0.657026 0.395766 </REAL-Entries>
				</REAL-SparseArray>
			</VectorInstance>
			  <VectorInstance id="vec129">
				    <REAL-SparseArray n="20">
					    <Indices>1 2 3 4 5 6 7 8 9 10 11 12 13 14 15 16 17 18 19 20 </Indices>
					    <REAL-Entries>0.346459 0.388763 0.514687 0.375274 0.589284 0.402582 0.540851 0.564365 0.524405 0.229812 0.562158 0.589908 0.6253 0.550287 0.43419 0.608125 0.404987 0.512594 0.476155 0.591347 </REAL-Entries>
				</REAL-SparseArray>
			</VectorInstance>
			  <VectorInstance id="vec130">
				    <REAL-SparseArray n="20">
					    <Indices>1 2 3 4 5 6 7 8 9 10 11 12 13 14 15 16 17 18 19 20 </Indices>
					    <REAL-Entries>0.584743 0.445087 0.570675 0.607877 0.628296 0.299756 0.721044 0.631487 0.603182 0.643448 0.866982 0.653624 0.488759 0.586765 0.51452 0.670343 0.655969 0.734074 0.608184 0.370744 </REAL-Entries>
				</REAL-SparseArray>
			</VectorInstance>
			  <VectorInstance id="vec131">
				    <REAL-SparseArray n="20">
					    <Indices>1 2 3 4 5 6 7 8 9 10 11 12 13 14 15 16 17 18 19 20 </Indices>
					    <REAL-Entries>0.484509 0.35566 0.752784 0.552287 0.683378 0.407123 0.713171 0.669519 0.695218 0.633459 0.756467 0.699185 0.621763 0.678542 0.637577 0.775525 0.647244 0.733971 0.811756 0.607444 </REAL-Entries>
				</REAL-SparseArray>
			</VectorInstance>
			  <VectorInstance id="vec132">
				    <REAL-SparseArray n="20">
					    <Indices>1 2 3 4 5 6 7 8 9 10 11 12 13 14 15 16 17 18 19 20 </Indices>
					    <REAL-Entries>0.333208 0.277658 0.52413 0.355279 0.496971 0.462793 0.463656 0.574901 0.432158 0.527554 0.536299 0.42393 0.443578 0.46169 0.450391 0.497276 0.481144 0.466577 0.542784 0.51226 </REAL-Entries>
				</REAL-SparseArray>
			</VectorInstance>
			  <VectorInstance id="vec133">
				    <REAL-SparseArray n="20">
					    <Indices>1 2 3 4 5 6 7 8 9 10 11 12 13 14 15 16 17 18 19 20 </Indices>
					    <REAL-Entries>0.393489 0.529541 0.578004 0.558638 0.649064 0.483942 0.494216 0.662538 0.531917 0.528391 0.603827 0.547438 0.527658 0.485886 0.492686 0.641463 0.486992 0.582841 0.663944 0.588751 </REAL-Entries>
				</REAL-SparseArray>
			</VectorInstance>
			  <VectorInstance id="vec134">
				    <REAL-SparseArray n="20">
					    <Indices>1 2 3 4 5 6 7 8 9 10 11 12 13 14 15 16 17 18 19 20 </Indices>
					    <REAL-Entries>0.286991 0.258757 0.395343 0.305959 0.359026 0.551668 0.430173 0.443697 0.466404 0.504107 0.451803 0.399243 0.335231 0.444966 0.322348 0.379828 0.479069 0.419767 0.423447 0.638155 </REAL-Entries>
				</REAL-SparseArray>
			</VectorInstance>
			  <VectorInstance id="vec135">
				    <REAL-SparseArray n="20">
					    <Indices>1 2 3 4 5 6 7 8 9 10 11 12 13 14 15 16 17 18 19 20 </Indices>
					    <REAL-Entries>0.413185 0.247788 0.515331 0.533775 0.608853 0.273908 0.649297 0.579031 0.552704 0.29418 0.799233 0.629455 0.611598 0.510347 0.651787 0.759066 0.610176 0.514905 0.611274 0.434367 </REAL-Entries>
				</REAL-SparseArray>
			</VectorInstance>
			  <VectorInstance id="vec136">
				    <REAL-SparseArray n="20">
					    <Indices>1 2 3 4 5 6 7 8 9 10 11 12 13 14 15 16 17 18 19 20 </Indices>
					    <REAL-Entries>0.525558 0.395895 0.552892 0.511761 0.56106 0.41277 0.777856 0.482023 0.693375 0.534684 0.823649 0.775651 0.611738 0.673802 0.561358 0.814219 0.684737 0.847819 0.429031 0.459608 </REAL-Entries>
				</REAL-SparseArray>
			</VectorInstance>
			  <VectorInstance id="vec137">
				    <REAL-SparseArray n="20">
					    <Indices>1 2 3 4 5 6 7 8 9 10 11 12 13 14 15 16 17 18 19 20 </Indices>
					    <REAL-Entries>0.230829 0.306907 0.525128 0.319856 0.625993 0.410416 0.480837 0.4494 0.281684 0.335932 0.459276 0.250494 0.528635 0.191858 0.164117 0.475352 0.208602 0.19756 0.402528 0.404328 </REAL-Entries>
				</REAL-SparseArray>
			</VectorInstance>
			  <VectorInstance id="vec138">
				    <REAL-SparseArray n="20">
					    <Indices>1 2 3 4 5 6 7 8 9 10 11 12 13 14 15 16 17 18 19 20 </Indices>
					    <REAL-Entries>0.345493 0.386078 0.490876 0.365621 0.559823 0.423985 0.528155 0.546429 0.522823 0.213378 0.533044 0.571606 0.618607 0.55817 0.427323 0.602179 0.408988 0.505205 0.475745 0.611542 </REAL-Entries>
				</REAL-SparseArray>
			</VectorInstance>
			  <VectorInstance id="vec139">
				    <REAL-SparseArray n="20">
					    <Indices>1 2 3 4 5 6 7 8 9 10 11 12 13 14 15 16 17 18 19 20 </Indices>
					    <REAL-Entries>0.596419 0.455799 0.604165 0.558883 0.620113 0.328191 0.694538 0.635471 0.645497 0.59922 0.670368 0.6175 0.530534 0.598143 0.624022 0.716987 0.373665 0.767145 0.710659 0.354618 </REAL-Entries>
				</REAL-SparseArray>
			</VectorInstance>
			  <VectorInstance id="vec140">
				    <REAL-SparseArray n="20">
					    <Indices>1 2 4 5 6 7 8 9 10 11 12 13 14 15 16 17 18 19 20 </Indices>
					    <REAL-Entries>0.525217 0.325845 0.559561 0.320242 0.243934 0.498271 0.192046 0.459863 0.621081 0.231241 0.491772 0.224204 0.653436 0.191195 0.39343 0.537784 0.543764 0.255684 0.32525 </REAL-Entries>
				</REAL-SparseArray>
			</VectorInstance>
			  <VectorInstance id="vec141">
				    <REAL-SparseArray n="20">
					    <Indices>1 2 3 4 5 6 7 8 9 10 11 12 13 14 15 16 17 18 19 20 </Indices>
					    <REAL-Entries>0.455185 0.452435 0.625809 0.592731 0.793008 0.38958 0.625731 0.671154 0.738621 0.522708 0.841555 0.582969 0.803438 0.565528 0.710716 0.833349 0.555139 0.679187 0.558864 0.347004 </REAL-Entries>
				</REAL-SparseArray>
			</VectorInstance>
			  <VectorInstance id="vec142">
				    <REAL-SparseArray n="20">
					    <Indices>1 2 3 4 5 6 7 8 9 10 11 12 13 14 15 16 17 18 19 20 </Indices>
					    <REAL-Entries>0.544717 0.494334 0.681968 0.507337 0.638353 0.383637 0.627505 0.499718 0.699032 0.566011 0.779206 0.795563 0.509926 0.749878 0.597188 0.738011 0.672051 0.762312 0.522795 0.522965 </REAL-Entries>
				</REAL-SparseArray>
			</VectorInstance>
			  <VectorInstance id="vec143">
				    <REAL-SparseArray n="20">
					    <Indices>1 2 3 4 5 6 7 8 9 10 11 12 13 14 15 16 17 18 19 20 </Indices>
					    <REAL-Entries>0.64049 0.380503 0.548768 0.616074 0.758504 0.43954 0.679216 0.579891 0.736257 0.587279 0.864491 0.832167 0.689116 0.659618 0.688181 0.776674 0.586218 0.805083 0.550749 0.268193 </REAL-Entries>
				</REAL-SparseArray>
			</VectorInstance>
			  <VectorInstance id="vec144">
				    <REAL-SparseArray n="20">
					    <Indices>1 2 3 4 5 6 7 8 9 10 11 12 13 14 15 16 17 18 19 20 </Indices>
					    <REAL-Entries>0.555443 0.3125 0.55087 0.56575 0.674301 0.304903 0.752009 0.527036 0.680657 0.602672 0.769908 0.66965 0.559659 0.667469 0.564438 0.599539 0.818956 0.695377 0.720486 0.321784 </REAL-Entries>
				</REAL-SparseArray>
			</VectorInstance>
			  <VectorInstance id="vec145">
				    <REAL-SparseArray n="20">
					    <Indices>1 2 3 4 5 6 7 8 9 10 11 12 13 14 15 16 17 18 19 20 </Indices>
					    <REAL-Entries>0.460913 0.309027 0.567155 0.639255 0.695498 0.43042 0.6892 0.610878 0.593316 0.386016 0.812748 0.594294 0.594369 0.607965 0.543992 0.706211 0.625314 0.654402 0.569882 0.257459 </REAL-Entries>
				</REAL-SparseArray>
			</VectorInstance>
			  <VectorInstance id="vec146">
				    <REAL-SparseArray n="20">
					    <Indices>1 2 3 4 5 6 7 8 9 10 11 12 13 14 15 16 17 18 19 20 </Indices>
					    <REAL-Entries>0.215107 0.238228 0.563872 0.285656 0.461728 0.678877 0.579291 0.615218 0.410378 0.321497 0.52419 0.391693 0.406941 0.336502 0.329636 0.56187 0.26477 0.389769 0.437034 0.737091 </REAL-Entries>
				</REAL-SparseArray>
			</VectorInstance>
			  <VectorInstance id="vec147">
				    <REAL-SparseArray n="20">
					    <Indices>1 2 3 4 5 6 7 8 9 10 11 12 13 14 15 16 17 18 19 20 </Indices>
					    <REAL-Entries>0.589886 0.549906 0.775846 0.646964 0.759622 0.232397 0.65293 0.77353 0.661304 0.556527 0.696388 0.844788 0.513612 0.775364 0.658526 0.832262 0.555469 0.861593 0.717173 0.423791 </REAL-Entries>
				</REAL-SparseArray>
			</VectorInstance>
			  <VectorInstance id="vec148">
				    <REAL-SparseArray n="20">
					    <Indices>1 2 3 4 5 6 7 8 9 10 11 12 13 14 15 16 17 18 19 20 </Indices>
					    <REAL-Entries>0.243797 0.285245 0.493319 0.314021 0.524511 0.561925 0.41426 0.56901 0.291518 0.222461 0.470942 0.259229 0.520007 0.499046 0.321388 0.471439 0.282597 0.333673 0.321084 0.710143 </REAL-Entries>
				</REAL-SparseArray>
			</VectorInstance>
			  <VectorInstance id="vec149">
				    <REAL-SparseArray n="20">
					    <Indices>1 2 3 4 5 6 7 8 9 10 11 12 13 14 15 16 17 18 19 20 </Indices>
					    <REAL-Entries>0.582719 0.395822 0.67527 0.622182 0.596578 0.304115 0.69491 0.660378 0.625041 0.56894 0.787394 0.777205 0.412666 0.761862 0.486282 0.680498 0.462893 0.757963 0.52849 0.401504 </REAL-Entries>
				</REAL-SparseArray>
			</VectorInstance>
			  <VectorInstance id="vec150">
				    <REAL-SparseArray n="20">
					    <Indices>1 2 3 4 5 6 7 8 9 10 11 12 13 14 15 16 17 18 19 20 </Indices>
					    <REAL-Entries>0.542085 0.391434 0.620162 0.555625 0.656628 0.177443 0.566773 0.652013 0.65448 0.558061 0.750252 0.608692 0.600345 0.585059 0.540592 0.612551 0.590934 0.593301 0.613991 0.27557 </REAL-Entries>
				</REAL-SparseArray>
			</VectorInstance>
			  <VectorInstance id="vec151">
				    <REAL-SparseArray n="20">
					    <Indices>1 2 3 4 5 6 7 8 9 10 11 12 13 14 15 16 17 18 19 20 </Indices>
					    <REAL-Entries>0.399315 0.353814 0.561298 0.570962 0.521898 0.327296 0.452169 0.694699 0.481501 0.377858 0.446674 0.563612 0.527295 0.493737 0.475381 0.556218 0.348292 0.594371 0.569919 0.539406 </REAL-Entries>
				</REAL-SparseArray>
			</VectorInstance>
			  <VectorInstance id="vec152">
				    <REAL-SparseArray n="20">
					    <Indices>1 2 3 4 5 6 7 8 9 10 11 12 13 14 15 16 17 18 19 20 </Indices>
					    <REAL-Entries>0.575382 0.47099 0.550266 0.570663 0.591025 0.124673 0.752347 0.47523 0.669609 0.550513 0.733678 0.650256 0.625672 0.690375 0.657047 0.621091 0.655214 0.747917 0.648199 0.266613 </REAL-Entries>
				</REAL-SparseArray>
			</VectorInstance>
			  <VectorInstance id="vec153">
				    <REAL-SparseArray n="20">
					    <Indices>1 2 3 4 5 6 7 8 9 10 11 12 13 14 15 16 17 18 19 20 </Indices>
					    <REAL-Entries>0.416451 0.446385 0.547613 0.466622 0.617689 0.254433 0.632657 0.603477 0.562679 0.343567 0.655397 0.592296 0.524419 0.513685 0.489957 0.617892 0.423419 0.590401 0.417938 0.263117 </REAL-Entries>
				</REAL-SparseArray>
			</VectorInstance>
			  <VectorInstance id="vec154">
				    <REAL-SparseArray n="20">
					    <Indices>1 2 3 4 5 6 7 8 9 10 11 12 13 14 15 16 17 18 19 20 </Indices>
					    <REAL-Entries>0.558953 0.492816 0.644196 0.62343 0.672461 0.172924 0.706972 0.679205 0.621936 0.539984 0.790823 0.745153 0.540922 0.715405 0.590937 0.700932 0.525711 0.781574 0.483264 0.335372 </REAL-Entries>
				</REAL-SparseArray>
			</VectorInstance>
			  <VectorInstance id="vec155">
				    <REAL-SparseArray n="20">
					    <Indices>1 2 3 4 5 6 7 8 9 10 11 12 13 14 15 16 17 18 19 20 </Indices>
					    <REAL-Entries>0.434636 0.224243 0.547219 0.422676 0.550385 0.434367 0.541923 0.647757 0.584223 0.341963 0.708596 0.556987 0.640472 0.506138 0.506119 0.536219 0.407196 0.529334 0.461303 0.349572 </REAL-Entries>
				</REAL-SparseArray>
			</VectorInstance>
			  <VectorInstance id="vec156">
				    <REAL-SparseArray n="20">
					    <Indices>1 2 3 4 5 6 7 8 9 10 11 12 13 14 15 16 17 18 19 20 </Indices>
					    <REAL-Entries>0.665866 0.465067 0.454602 0.752932 0.595873 0.244203 0.621744 0.37646 0.680389 0.679115 0.712073 0.655585 0.500069 0.755833 0.507476 0.612054 0.811741 0.747365 0.483599 0.308453 </REAL-Entries>
				</REAL-SparseArray>
			</VectorInstance>
			  <VectorInstance id="vec157">
				    <REAL-SparseArray n="20">
					    <Indices>1 2 3 4 5 6 7 8 9 10 11 12 13 14 15 16 17 18 19 20 </Indices>
					    <REAL-Entries>0.257204 0.50404 0.628331 0.447404 0.728144 0.505226 0.631137 0.405729 0.47671 0.548839 0.651575 0.39669 0.56826 0.180291 0.365101 0.617582 0.424221 0.515423 0.425308 0.194181 </REAL-Entries>
				</REAL-SparseArray>
			</VectorInstance>
			  <VectorInstance id="vec158">
				    <REAL-SparseArray n="20">
					    <Indices>1 2 3 4 5 6 7 9 10 11 12 13 14 16 17 18 19 20 </Indices>
					    <REAL-Entries>0.381545 0.360193 0.711702 0.393578 0.422188 0.315124 0.577298 0.175874 0.558898 0.277855 0.197938 0.426572 0.200239 0.127572 0.0587251 0.409963 0.386671 0.581779 </REAL-Entries>
				</REAL-SparseArray>
			</VectorInstance>
			  <VectorInstance id="vec159">
				    <REAL-SparseArray n="20">
					    <Indices>1 2 3 4 5 6 7 8 9 10 11 12 13 14 15 16 17 18 19 20 </Indices>
					    <REAL-Entries>0.220177 0.388162 0.630879 0.253219 0.647723 0.331628 0.577602 0.320063 0.284505 0.462285 0.468698 0.293761 0.319566 0.0880965 0.235625 0.468458 0.252509 0.368884 0.381385 0.418321 </REAL-Entries>
				</REAL-SparseArray>
			</VectorInstance>
			  <VectorInstance id="vec160">
				    <REAL-SparseArray n="20">
					    <Indices>1 2 3 4 5 6 7 8 9 10 11 12 13 14 15 16 17 18 19 20 </Indices>
					    <REAL-Entries>0.227026 0.29698 0.636815 0.324959 0.733388 0.413594 0.783431 0.474978 0.346693 0.56099 0.58676 0.277661 0.543686 0.0758849 0.36754 0.619103 0.366166 0.571346 0.298788 0.14134 </REAL-Entries>
				</REAL-SparseArray>
			</VectorInstance>
			  <VectorInstance id="vec161">
				    <REAL-SparseArray n="20">
					    <Indices>1 2 3 4 5 6 7 8 9 10 11 12 13 14 15 16 17 18 19 20 </Indices>
					    <REAL-Entries>0.515271 0.445105 0.737812 0.461736 0.78491 0.253278 0.706887 0.724261 0.624426 0.473582 0.855933 0.754998 0.640947 0.500942 0.621415 0.735931 0.626399 0.647359 0.569472 0.28975 </REAL-Entries>
				</REAL-SparseArray>
			</VectorInstance>
			  <VectorInstance id="vec162">
				    <REAL-SparseArray n="20">
					    <Indices>1 2 3 4 5 6 7 8 9 10 11 12 13 14 15 16 17 18 19 20 </Indices>
					    <REAL-Entries>0.423837 0.482506 0.227209 0.408507 0.449625 0.556958 0.421456 0.558652 0.475907 0.386574 0.522858 0.496066 0.457065 0.512282 0.357005 0.48119 0.360082 0.496368 0.325998 0.589887 </REAL-Entries>
				</REAL-SparseArray>
			</VectorInstance>
			  <VectorInstance id="vec163">
				    <REAL-SparseArray n="20">
					    <Indices>1 2 3 4 5 6 7 8 9 10 11 12 13 14 15 16 17 18 19 20 </Indices>
					    <REAL-Entries>0.344567 0.291149 0.463506 0.301345 0.361811 0.685965 0.301699 0.515232 0.332903 0.376498 0.424723 0.268963 0.429308 0.411744 0.3864 0.340513 0.367628 0.442516 0.480733 0.645235 </REAL-Entries>
				</REAL-SparseArray>
			</VectorInstance>
			  <VectorInstance id="vec164">
				    <REAL-SparseArray n="20">
					    <Indices>1 2 3 4 5 6 7 8 9 10 11 12 13 14 15 16 17 18 19 20 </Indices>
					    <REAL-Entries>0.443362 0.49916 0.594788 0.546315 0.52097 0.516601 0.547886 0.758477 0.591898 0.462738 0.610289 0.638005 0.813966 0.537122 0.628368 0.696522 0.502083 0.603898 0.741033 0.585018 </REAL-Entries>
				</REAL-SparseArray>
			</VectorInstance>
			  <VectorInstance id="vec165">
				    <REAL-SparseArray n="20">
					    <Indices>1 2 3 4 5 6 7 8 9 10 11 12 13 14 15 16 17 18 19 20 </Indices>
					    <REAL-Entries>0.392368 0.425618 0.746033 0.518765 0.697681 0.314104 0.686784 0.659309 0.610715 0.345537 0.768059 0.670871 0.510401 0.545693 0.493387 0.675716 0.50331 0.635105 0.584473 0.451352 </REAL-Entries>
				</REAL-SparseArray>
			</VectorInstance>
			  <VectorInstance id="vec166">
				    <REAL-SparseArray n="20">
					    <Indices>1 2 3 4 5 6 7 8 9 10 11 12 13 14 15 16 17 18 19 20 </Indices>
					    <REAL-Entries>0.408456 0.389844 0.54651 0.576906 0.936041 0.370803 0.662795 0.717384 0.636057 0.542494 0.823131 0.554877 0.541704 0.458732 0.569256 0.688759 0.387671 0.659407 0.47943 0.292544 </REAL-Entries>
				</REAL-SparseArray>
			</VectorInstance>
			  <VectorInstance id="vec167">
				    <REAL-SparseArray n="20">
					    <Indices>1 2 3 4 5 6 7 8 9 10 11 12 13 14 15 16 17 18 19 20 </Indices>
					    <REAL-Entries>0.529824 0.546323 0.63516 0.57164 0.701773 0.504805 0.590475 0.717971 0.695943 0.544603 0.82979 0.582006 0.799529 0.558094 0.678408 0.798568 0.492746 0.731554 0.582091 0.36553 </REAL-Entries>
				</REAL-SparseArray>
			</VectorInstance>
			  <VectorInstance id="vec168">
				    <REAL-SparseArray n="20">
					    <Indices>1 2 3 4 5 6 7 8 9 10 11 12 13 14 15 16 17 18 19 20 </Indices>
					    <REAL-Entries>0.625036 0.523015 0.676925 0.519877 0.54937 0.322329 0.484807 0.64174 0.651028 0.504717 0.845599 0.716062 0.578983 0.633981 0.588329 0.701646 0.462751 0.664861 0.635841 0.33865 </REAL-Entries>
				</REAL-SparseArray>
			</VectorInstance>
			  <VectorInstance id="vec169">
				    <REAL-SparseArray n="20">
					    <Indices>1 2 3 4 5 6 7 8 9 10 11 12 13 14 15 16 17 18 19 20 </Indices>
					    <REAL-Entries>0.703648 0.454172 0.662688 0.644141 0.69591 0.435334 0.669536 0.504058 0.725619 0.611197 0.842936 0.738935 0.67211 0.617294 0.659532 0.698945 0.633756 0.708081 0.509171 0.338433 </REAL-Entries>
				</REAL-SparseArray>
			</VectorInstance>
			  <VectorInstance id="vec170">
				    <REAL-SparseArray n="20">
					    <Indices>1 2 3 4 5 6 7 8 9 10 11 12 13 14 15 16 17 18 19 20 </Indices>
					    <REAL-Entries>0.187489 0.291771 0.625442 0.345914 0.615403 0.337052 0.463099 0.41726 0.377078 0.433381 0.577955 0.431147 0.317332 0.313595 0.0347933 0.552522 0.357771 0.466577 0.335415 0.401998 </REAL-Entries>
				</REAL-SparseArray>
			</VectorInstance>
			  <VectorInstance id="vec171">
				    <REAL-SparseArray n="20">
					    <Indices>1 2 3 4 5 6 7 8 9 10 11 12 13 14 15 16 17 18 19 20 </Indices>
					    <REAL-Entries>0.269099 0.397942 0.499124 0.427182 0.570602 0.210711 0.609581 0.363189 0.454316 0.337971 0.615024 0.435108 0.286308 0.322432 0.319299 0.518331 0.500291 0.474378 0.449057 0.353956 </REAL-Entries>
				</REAL-SparseArray>
			</VectorInstance>
			  <VectorInstance id="vec172">
				    <REAL-SparseArray n="20">
					    <Indices>1 2 3 4 5 6 7 8 9 10 11 12 13 14 15 16 17 18 19 20 </Indices>
					    <REAL-Entries>0.77134 0.554768 0.506873 0.854286 0.787317 0.356178 0.745049 0.63002 0.810264 0.799367 0.778442 0.824543 0.589315 0.772974 0.596593 0.753352 0.660968 0.867634 0.767349 0.282423 </REAL-Entries>
				</REAL-SparseArray>
			</VectorInstance>
			  <VectorInstance id="vec173">
				    <REAL-SparseArray n="20">
					    <Indices>1 3 4 5 6 8 9 11 12 14 15 17 20 </Indices>
					    <REAL-Entries>0.0112266 0.515042 0.123554 0.185908 0.955455 0.593917 0.128216 0.284933 0.14453 0.0124372 0.112278 0.0508021 1 </REAL-Entries>
				</REAL-SparseArray>
			</VectorInstance>
			  <VectorInstance id="vec174">
				    <REAL-SparseArray n="20">
					    <Indices>1 2 3 4 5 6 7 8 9 10 11 12 13 14 15 16 17 18 19 20 </Indices>
					    <REAL-Entries>0.498939 0.370705 0.514306 0.361549 0.465871 0.456107 0.371013 0.513073 0.495212 0.431307 0.601607 0.468714 0.548434 0.464042 0.393902 0.566559 0.436954 0.521947 0.457246 0.47204 </REAL-Entries>
				</REAL-SparseArray>
			</VectorInstance>
			  <VectorInstance id="vec175">
				    <REAL-SparseArray n="20">
					    <Indices>1 2 3 4 5 6 7 8 9 10 11 12 13 14 15 16 17 18 19 20 </Indices>
					    <REAL-Entries>0.378913 0.489745 0.643382 0.360708 0.57906 0.338905 0.759307 0.380549 0.486434 0.587157 0.509047 0.351906 0.557006 0.196978 0.387651 0.713695 0.337209 0.566064 0.504481 0.479051 </REAL-Entries>
				</REAL-SparseArray>
			</VectorInstance>
			  <VectorInstance id="vec176">
				    <REAL-SparseArray n="20">
					    <Indices>1 2 3 4 5 6 7 8 9 10 11 12 13 14 15 16 17 18 19 20 </Indices>
					    <REAL-Entries>0.48485 0.49278 0.541992 0.553237 0.476547 0.46196 0.492104 0.65998 0.53945 0.476423 0.667211 0.572124 0.569768 0.555478 0.573113 0.657394 0.546933 0.570931 0.579262 0.50518 </REAL-Entries>
				</REAL-SparseArray>
			</VectorInstance>
			  <VectorInstance id="vec177">
				    <REAL-SparseArray n="20">
					    <Indices>1 2 3 4 5 6 7 8 9 10 11 12 13 14 15 16 17 18 19 20 </Indices>
					    <REAL-Entries>0.462059 0.315955 0.59337 0.578345 0.678959 0.28873 0.698221 0.671658 0.676575 0.500115 0.756911 0.764621 0.582864 0.70088 0.514184 0.668263 0.499584 0.745604 0.481366 0.415566 </REAL-Entries>
				</REAL-SparseArray>
			</VectorInstance>
			  <VectorInstance id="vec178">
				    <REAL-SparseArray n="20">
					    <Indices>1 2 3 4 5 6 7 8 9 10 11 12 13 14 15 16 17 18 19 20 </Indices>
					    <REAL-Entries>0.477659 0.537493 0.516434 0.662164 0.604383 0.383754 0.659366 0.505337 0.688158 0.529018 0.72877 0.72365 0.69297 0.720146 0.606656 0.788164 0.728596 0.766765 0.639712 0.448567 </REAL-Entries>
				</REAL-SparseArray>
			</VectorInstance>
			  <VectorInstance id="vec179">
				    <REAL-SparseArray n="20">
					    <Indices>1 2 3 4 5 6 7 8 9 10 11 12 13 14 15 16 17 18 19 20 </Indices>
					    <REAL-Entries>0.456867 0.553781 0.548007 0.579566 0.579026 0.316672 0.630546 0.593791 0.560646 0.41635 0.647234 0.586226 0.393146 0.579749 0.47256 0.597396 0.610883 0.609456 0.656909 0.251021 </REAL-Entries>
				</REAL-SparseArray>
			</VectorInstance>
			  <VectorInstance id="vec180">
				    <REAL-SparseArray n="20">
					    <Indices>1 2 3 4 5 6 7 8 9 10 11 12 13 14 15 16 17 18 19 20 </Indices>
					    <REAL-Entries>0.324774 0.311861 0.421138 0.344204 0.481773 0.333839 0.66266 0.420593 0.492139 0.369333 0.558422 0.466938 0.434726 0.438898 0.288668 0.481314 0.582492 0.51815 0.363221 0.530114 </REAL-Entries>
				</REAL-SparseArray>
			</VectorInstance>
			  <VectorInstance id="vec181">
				    <REAL-SparseArray n="20">
					    <Indices>1 2 3 4 5 6 7 8 9 10 11 12 13 14 15 16 17 18 19 20 </Indices>
					    <REAL-Entries>0.547252 0.536269 0.759061 0.527695 0.567301 0.415813 0.677763 0.626707 0.631738 0.679917 0.684648 0.530893 0.691713 0.520625 0.601594 0.697143 0.458695 0.681638 0.722682 0.459005 </REAL-Entries>
				</REAL-SparseArray>
			</VectorInstance>
			  <VectorInstance id="vec182">
				    <REAL-SparseArray n="20">
					    <Indices>1 2 3 4 5 6 7 8 9 10 11 12 13 14 15 16 17 18 19 20 </Indices>
					    <REAL-Entries>0.454405 0.472416 0.668099 0.627312 0.613357 0.446459 0.597317 0.692246 0.652021 0.61559 0.751707 0.642594 0.622182 0.588548 0.603332 0.701149 0.538256 0.694445 0.601149 0.318782 </REAL-Entries>
				</REAL-SparseArray>
			</VectorInstance>
			  <VectorInstance id="vec183">
				    <REAL-SparseArray n="20">
					    <Indices>1 2 3 4 5 6 7 8 9 10 11 12 13 14 15 16 17 18 19 20 </Indices>
					    <REAL-Entries>0.44931 0.282777 0.512914 0.439614 0.532282 0.514623 0.701194 0.676459 0.59215 0.534911 0.69545 0.512462 0.637987 0.478377 0.484544 0.590719 0.548584 0.631135 0.607924 0.382751 </REAL-Entries>
				</REAL-SparseArray>
			</VectorInstance>
			  <VectorInstance id="vec184">
				    <REAL-SparseArray n="20">
					    <Indices>1 2 3 4 5 6 7 8 9 10 11 12 13 14 15 16 17 18 19 20 </Indices>
					    <REAL-Entries>0.54167 0.360596 0.656647 0.533748 0.66414 0.421031 0.671563 0.472127 0.682611 0.521818 0.750942 0.699296 0.668369 0.559346 0.574927 0.80925 0.534106 0.694687 0.396535 0.441803 </REAL-Entries>
				</REAL-SparseArray>
			</VectorInstance>
			  <VectorInstance id="vec185">
				    <REAL-SparseArray n="20">
					    <Indices>1 2 3 4 5 6 7 8 9 10 11 12 13 14 15 16 17 18 19 20 </Indices>
					    <REAL-Entries>0.420132 0.26956 0.494343 0.395451 0.521108 0.464055 0.503997 0.419398 0.556013 0.42592 0.474666 0.449949 0.472954 0.512964 0.44225 0.506531 0.400876 0.535168 0.509209 0.531674 </REAL-Entries>
				</REAL-SparseArray>
			</VectorInstance>
			  <VectorInstance id="vec186">
				    <REAL-SparseArray n="20">
					    <Indices>1 2 3 4 5 6 7 8 9 10 11 12 13 14 15 16 17 18 19 20 </Indices>
					    <REAL-Entries>0.382983 0.491884 0.70503 0.51206 0.622486 0.303113 0.517191 0.376041 0.435341 0.59413 0.767837 0.546068 0.481052 0.33927 0.313261 0.654785 0.481521 0.648395 0.383805 0.377281 </REAL-Entries>
				</REAL-SparseArray>
			</VectorInstance>
			  <VectorInstance id="vec187">
				    <REAL-SparseArray n="20">
					    <Indices>1 2 3 4 5 6 7 8 9 10 11 12 13 14 15 16 17 18 19 20 </Indices>
					    <REAL-Entries>0.458963 0.460351 0.564896 0.461709 0.639419 0.474535 0.616288 0.727867 0.521641 0.384953 0.549815 0.577898 0.486106 0.516946 0.517447 0.805617 0.448792 0.614669 0.40599 0.453159 </REAL-Entries>
				</REAL-SparseArray>
			</VectorInstance>
			  <VectorInstance id="vec188">
				    <REAL-SparseArray n="20">
					    <Indices>1 2 3 4 5 6 7 8 9 10 11 12 13 14 15 16 17 18 19 20 </Indices>
					    <REAL-Entries>0.278216 0.401799 0.600068 0.505084 0.674662 0.330912 0.553765 0.559239 0.507016 0.399056 0.797556 0.588854 0.439277 0.478718 0.520344 0.601713 0.436341 0.575868 0.201636 0.407271 </REAL-Entries>
				</REAL-SparseArray>
			</VectorInstance>
			  <VectorInstance id="vec189">
				    <REAL-SparseArray n="20">
					    <Indices>1 2 3 4 5 6 7 8 9 10 11 12 13 14 15 16 17 18 19 20 </Indices>
					    <REAL-Entries>0.393294 0.27806 0.438526 0.426124 0.386309 0.578259 0.303422 0.351364 0.303905 0.348675 0.301038 0.511536 0.261037 0.633299 0.389907 0.259243 0.509488 0.464367 0.275412 0.687194 </REAL-Entries>
				</REAL-SparseArray>
			</VectorInstance>
			  <VectorInstance id="vec190">
				    <REAL-SparseArray n="20">
					    <Indices>1 2 3 4 5 6 7 8 9 10 11 12 13 14 15 16 17 18 19 20 </Indices>
					    <REAL-Entries>0.429005 0.299064 0.381658 0.395397 0.38863 0.386734 0.494757 0.380695 0.452377 0.480816 0.367628 0.48263 0.401775 0.711499 0.290361 0.418553 0.535049 0.564442 0.27664 0.457791 </REAL-Entries>
				</REAL-SparseArray>
			</VectorInstance>
			  <VectorInstance id="vec191">
				    <REAL-SparseArray n="20">
					    <Indices>1 2 3 4 5 6 7 8 9 10 11 12 13 14 15 16 17 18 19 20 </Indices>
					    <REAL-Entries>0.47159 0.547474 0.742119 0.565397 0.77126 0.435325 0.664704 0.61006 0.629059 0.538014 0.82323 0.626235 0.69512 0.533709 0.577306 0.745185 0.615222 0.750713 0.619388 0.510414 </REAL-Entries>
				</REAL-SparseArray>
			</VectorInstance>
			  <VectorInstance id="vec192">
				    <REAL-SparseArray n="20">
					    <Indices>1 2 3 4 5 6 7 8 9 10 11 12 13 14 15 16 17 18 19 20 </Indices>
					    <REAL-Entries>0.498671 0.242706 0.528648 0.610347 0.64841 0.343022 0.778583 0.42399 0.706376 0.504961 0.722382 0.563353 0.645834 0.59856 0.567624 0.610905 0.578861 0.744672 0.481478 0.248947 </REAL-Entries>
				</REAL-SparseArray>
			</VectorInstance>
			  <VectorInstance id="vec193">
				    <REAL-SparseArray n="20">
					    <Indices>1 2 3 4 5 6 7 8 9 10 11 12 13 14 15 16 17 18 19 20 </Indices>
					    <REAL-Entries>0.459962 0.279596 0.501462 0.486952 0.679492 0.255596 0.419868 0.587438 0.61382 0.536654 0.878623 0.673795 0.493423 0.605121 0.402882 0.618079 0.508214 0.557296 0.449913 0.346224 </REAL-Entries>
				</REAL-SparseArray>
			</VectorInstance>
			  <VectorInstance id="vec194">
				    <REAL-SparseArray n="20">
					    <Indices>1 2 3 4 5 6 7 8 9 10 11 12 13 14 15 16 17 18 19 20 </Indices>
					    <REAL-Entries>0.406576 0.287057 0.599351 0.372967 0.591773 0.525946 0.533732 0.573157 0.514108 0.445128 0.52033 0.457002 0.504915 0.528557 0.459962 0.559895 0.47069 0.561628 0.527718 0.536027 </REAL-Entries>
				</REAL-SparseArray>
			</VectorInstance>
			  <VectorInstance id="vec195">
				    <REAL-SparseArray n="20">
					    <Indices>1 2 3 4 5 6 7 8 9 10 11 12 13 14 15 16 17 18 19 20 </Indices>
					    <REAL-Entries>0.578775 0.36187 0.615918 0.522609 0.706374 0.480152 0.744694 0.614648 0.61369 0.441096 0.754218 0.642149 0.532842 0.568892 0.551919 0.654897 0.510915 0.614098 0.573062 0.503505 </REAL-Entries>
				</REAL-SparseArray>
			</VectorInstance>
			  <VectorInstance id="vec196">
				    <REAL-SparseArray n="20">
					    <Indices>1 2 3 4 5 6 7 8 9 10 11 12 13 14 15 16 17 18 19 20 </Indices>
					    <REAL-Entries>0.408937 0.324202 0.564597 0.236851 0.393245 0.807722 0.486452 0.637664 0.445261 0.428183 0.48796 0.437586 0.374023 0.436758 0.417883 0.492282 0.421733 0.462059 0.520754 0.439886 </REAL-Entries>
				</REAL-SparseArray>
			</VectorInstance>
			  <VectorInstance id="vec197">
				    <REAL-SparseArray n="20">
					    <Indices>1 2 3 4 5 6 7 8 9 10 11 12 13 14 15 16 17 18 19 20 </Indices>
					    <REAL-Entries>0.474394 0.361644 0.707169 0.480484 0.62859 0.449698 0.6218 0.65117 0.571204 0.361315 0.628052 0.613911 0.502689 0.523869 0.537595 0.595146 0.53643 0.610451 0.513852 0.579536 </REAL-Entries>
				</REAL-SparseArray>
			</VectorInstance>
			  <VectorInstance id="vec198">
				    <REAL-SparseArray n="20">
					    <Indices>2 3 4 5 6 7 8 9 10 11 12 13 14 15 16 17 18 19 20 </Indices>
					    <REAL-Entries>0.412757 0.210971 0.53254 0.253491 0.284357 0.4746 0.391836 0.184243 0.56632 0.36597 0.216517 0.342533 0.184407 0.0706775 0.374226 0.0330699 0.313308 0.105939 0.149243 </REAL-Entries>
				</REAL-SparseArray>
			</VectorInstance>
			  <VectorInstance id="vec199">
				    <REAL-SparseArray n="20">
					    <Indices>1 2 3 4 5 6 7 8 9 10 11 12 13 14 15 16 17 18 19 20 </Indices>
					    <REAL-Entries>0.59962 0.565715 0.756123 0.549935 0.799234 0.425725 0.675776 0.440334 0.682187 0.588392 0.825257 0.705717 0.733865 0.718697 0.664539 0.688717 0.533727 0.828746 0.585728 0.733878 </REAL-Entries>
				</REAL-SparseArray>
			</VectorInstance>
			  <VectorInstance id="vec200">
				    <REAL-SparseArray n="20">
					    <Indices>1 2 3 4 5 6 7 8 9 10 11 12 13 14 15 16 17 18 19 20 </Indices>
					    <REAL-Entries>0.65307 0.307616 0.72847 0.678995 0.489546 0.0687138 0.835685 0.57704 0.591343 0.778196 0.400531 0.526226 0.596271 0.855082 0.642223 0.776838 0.7991 0.618501 0.657187 0.257224 </REAL-Entries>
				</REAL-SparseArray>
			</VectorInstance>
			  <VectorInstance id="vec201">
				    <REAL-SparseArray n="20">
					    <Indices>1 2 3 4 5 6 7 8 9 10 11 12 13 14 15 16 17 18 19 20 </Indices>
					    <REAL-Entries>0.62911 0.664653 0.792284 0.755935 0.721471 0.31243 0.729721 0.8943 0.74275 0.502673 0.681976 0.746011 0.652432 0.692894 0.741632 0.970705 0.634386 0.784945 0.765607 0.303624 </REAL-Entries>
				</REAL-SparseArray>
			</VectorInstance>
			  <VectorInstance id="vec202">
				    <REAL-SparseArray n="20">
					    <Indices>1 2 3 4 5 6 7 8 9 10 11 12 13 14 15 16 17 18 19 20 </Indices>
					    <REAL-Entries>0.542485 0.326973 0.19669 0.438248 0.211237 0.268956 0.238434 0.607992 0.286105 0.459814 0.484964 0.390692 0.644008 0.475415 0.326753 0.574159 0.547453 0.311894 0.662115 0.425951 </REAL-Entries>
				</REAL-SparseArray>
			</VectorInstance>
			  <VectorInstance id="vec203">
				    <REAL-SparseArray n="20">
					    <Indices>1 2 3 4 5 6 7 8 9 10 11 12 13 14 15 16 17 18 19 20 </Indices>
					    <REAL-Entries>0.131477 0.339878 0.383877 0.383646 0.478632 0.383569 0.483114 0.306208 0.353935 0.384301 0.467054 0.23318 0.444637 0.254249 0.188798 0.609408 0.314107 0.478338 0.15451 0.295188 </REAL-Entries>
				</REAL-SparseArray>
			</VectorInstance>
			  <VectorInstance id="vec204">
				    <REAL-SparseArray n="20">
					    <Indices>1 2 3 4 5 6 7 8 9 10 11 12 13 14 15 16 17 18 19 20 </Indices>
					    <REAL-Entries>0.452174 0.425911 0.658275 0.611983 0.717378 0.695789 0.720088 0.718904 0.717314 0.500632 0.899456 0.643445 0.562575 0.571253 0.613821 0.68578 0.68014 0.754284 0.607905 0.369006 </REAL-Entries>
				</REAL-SparseArray>
			</VectorInstance>
			  <VectorInstance id="vec205">
				    <REAL-SparseArray n="20">
					    <Indices>1 2 3 4 5 6 7 8 9 10 11 12 13 14 15 16 17 18 19 20 </Indices>
					    <REAL-Entries>0.881902 0.643001 0.974022 0.768508 0.994953 0.554613 0.822101 1 0.86427 0.733117 1 0.87814 0.76106 0.948803 0.8843 0.96377 0.883614 0.885182 0.859756 0.259715 </REAL-Entries>
				</REAL-SparseArray>
			</VectorInstance>
			  <VectorInstance id="vec206">
				    <REAL-SparseArray n="20">
					    <Indices>1 2 3 4 5 6 7 8 9 10 11 12 13 14 15 16 17 18 19 20 </Indices>
					    <REAL-Entries>0.774771 0.45461 0.499381 0.722081 0.547032 0.543617 0.532936 0.637347 0.884507 0.652226 0.708846 0.671133 0.733575 0.89446 0.693273 0.750595 0.757593 0.782417 0.735781 0.538673 </REAL-Entries>
				</REAL-SparseArray>
			</VectorInstance>
			  <VectorInstance id="vec207">
				    <REAL-SparseArray n="20">
					    <Indices>1 2 3 4 5 6 7 8 9 10 11 12 13 14 15 16 17 18 19 20 </Indices>
					    <REAL-Entries>0.387344 0.210856 0.481047 0.370307 0.441273 0.498643 0.464858 0.477127 0.447887 0.489942 0.463318 0.407885 0.487709 0.420926 0.416909 0.564243 0.296853 0.538372 0.489215 0.259845 </REAL-Entries>
				</REAL-SparseArray>
			</VectorInstance>
			  <VectorInstance id="vec208">
				    <REAL-SparseArray n="20">
					    <Indices>1 2 3 4 5 6 7 8 9 10 11 12 13 14 15 16 17 18 19 20 </Indices>
					    <REAL-Entries>0.377633 0.342483 0.432491 0.412351 0.427971 0.627713 0.506404 0.506219 0.489511 0.386864 0.55386 0.509632 0.5079 0.408256 0.423301 0.572425 0.347095 0.518685 0.362796 0.322935 </REAL-Entries>
				</REAL-SparseArray>
			</VectorInstance>
			  <VectorInstance id="vec209">
				    <REAL-SparseArray n="20">
					    <Indices>1 2 3 4 5 6 7 8 9 10 11 12 13 14 15 16 17 18 19 20 </Indices>
					    <REAL-Entries>0.372511 0.416162 0.585704 0.549402 0.699877 0.45923 0.805009 0.669923 0.574009 0.527909 0.66208 0.644825 0.681539 0.648922 0.53669 0.738355 0.569197 0.822868 0.466619 0.325388 </REAL-Entries>
				</REAL-SparseArray>
			</VectorInstance>
			  <VectorInstance id="vec210">
				    <REAL-SparseArray n="20">
					    <Indices>1 2 3 4 5 6 7 8 9 10 11 12 13 14 15 16 17 18 19 20 </Indices>
					    <REAL-Entries>0.567259 0.62894 0.892879 0.636008 0.442885 0.129484 0.789229 0.700729 0.595387 0.801881 0.419225 0.346422 0.553496 0.686731 0.687166 0.80724 0.773462 0.516437 0.848907 0.266613 </REAL-Entries>
				</REAL-SparseArray>
			</VectorInstance>
			  <VectorInstance id="vec211">
				    <REAL-SparseArray n="20">
					    <Indices>1 2 3 4 5 6 7 8 9 10 11 12 13 14 15 16 17 18 19 20 </Indices>
					    <REAL-Entries>0.510072 0.324977 0.380372 0.318108 0.439372 0.343861 0.432926 0.665655 0.467287 0.395776 0.569224 0.491857 0.351546 0.641273 0.435346 0.569202 0.398181 0.702023 0.466958 0.638582 </REAL-Entries>
				</REAL-SparseArray>
			</VectorInstance>
			  <VectorInstance id="vec212">
				    <REAL-SparseArray n="20">
					    <Indices>1 2 3 5 6 7 8 9 10 11 12 13 14 15 16 17 18 19 20 </Indices>
					    <REAL-Entries>0.335333 0.418865 0.393828 0.345772 0.343628 0.376622 0.543632 0.317441 0.27046 0.380641 0.331215 0.140902 0.252299 0.035901 0.307716 0.263814 0.409547 0.404048 0.332542 </REAL-Entries>
				</REAL-SparseArray>
			</VectorInstance>
			  <VectorInstance id="vec213">
				    <REAL-SparseArray n="20">
					    <Indices>1 2 3 4 5 6 7 8 9 10 11 12 13 14 15 16 17 18 19 20 </Indices>
					    <REAL-Entries>0.47991 0.297159 0.282011 0.442232 0.510285 0.355829 0.708934 0.374708 0.500569 0.404627 0.597062 0.485602 0.494332 0.384526 0.311889 0.591891 0.522778 0.716002 0.325263 0.576533 </REAL-Entries>
				</REAL-SparseArray>
			</VectorInstance>
			  <VectorInstance id="vec214">
				    <REAL-SparseArray n="20">
					    <Indices>1 2 3 4 5 6 7 8 9 10 11 12 13 14 15 16 17 18 19 20 </Indices>
					    <REAL-Entries>0.0814711 0.354709 0.373873 0.282756 0.310524 0.650101 0.475818 0.242376 0.300121 0.325536 0.343258 0.481115 0.213669 0.149772 0.209547 0.272974 0.3891 0.189125 0.302348 0.810752 </REAL-Entries>
				</REAL-SparseArray>
			</VectorInstance>
			  <VectorInstance id="vec215">
				    <REAL-SparseArray n="20">
					    <Indices>1 2 3 4 5 6 7 8 10 11 12 13 14 15 16 18 19 20 </Indices>
					    <REAL-Entries>0.452023 0.286824 0.300952 0.212831 0.0721782 0.777012 0.0727798 0.186497 0.363498 0.0932568 0.168902 0.266932 0.289387 0.0892958 0.128809 0.445795 0.305469 0.74933 </REAL-Entries>
				</REAL-SparseArray>
			</VectorInstance>
		</VectorDictionary>
		  <SupportVectorMachine>
			  <Extension extender="spss.com">
				    <StandardDeviation>0.153199</StandardDeviation>
			</Extension>
			  <SupportVectors numberOfAttributes="20" numberOfSupportVectors="215">
				    <SupportVector vectorId="vec1"/>
				    <SupportVector vectorId="vec2"/>
				    <SupportVector vectorId="vec3"/>
				    <SupportVector vectorId="vec4"/>
				    <SupportVector vectorId="vec5"/>
				    <SupportVector vectorId="vec6"/>
				    <SupportVector vectorId="vec7"/>
				    <SupportVector vectorId="vec8"/>
				    <SupportVector vectorId="vec9"/>
				    <SupportVector vectorId="vec10"/>
				    <SupportVector vectorId="vec11"/>
				    <SupportVector vectorId="vec12"/>
				    <SupportVector vectorId="vec13"/>
				    <SupportVector vectorId="vec14"/>
				    <SupportVector vectorId="vec15"/>
				    <SupportVector vectorId="vec16"/>
				    <SupportVector vectorId="vec17"/>
				    <SupportVector vectorId="vec18"/>
				    <SupportVector vectorId="vec19"/>
				    <SupportVector vectorId="vec20"/>
				    <SupportVector vectorId="vec21"/>
				    <SupportVector vectorId="vec22"/>
				    <SupportVector vectorId="vec23"/>
				    <SupportVector vectorId="vec24"/>
				    <SupportVector vectorId="vec25"/>
				    <SupportVector vectorId="vec26"/>
				    <SupportVector vectorId="vec27"/>
				    <SupportVector vectorId="vec28"/>
				    <SupportVector vectorId="vec29"/>
				    <SupportVector vectorId="vec30"/>
				    <SupportVector vectorId="vec31"/>
				    <SupportVector vectorId="vec32"/>
				    <SupportVector vectorId="vec33"/>
				    <SupportVector vectorId="vec34"/>
				    <SupportVector vectorId="vec35"/>
				    <SupportVector vectorId="vec36"/>
				    <SupportVector vectorId="vec37"/>
				    <SupportVector vectorId="vec38"/>
				    <SupportVector vectorId="vec39"/>
				    <SupportVector vectorId="vec40"/>
				    <SupportVector vectorId="vec41"/>
				    <SupportVector vectorId="vec42"/>
				    <SupportVector vectorId="vec43"/>
				    <SupportVector vectorId="vec44"/>
				    <SupportVector vectorId="vec45"/>
				    <SupportVector vectorId="vec46"/>
				    <SupportVector vectorId="vec47"/>
				    <SupportVector vectorId="vec48"/>
				    <SupportVector vectorId="vec49"/>
				    <SupportVector vectorId="vec50"/>
				    <SupportVector vectorId="vec51"/>
				    <SupportVector vectorId="vec52"/>
				    <SupportVector vectorId="vec53"/>
				    <SupportVector vectorId="vec54"/>
				    <SupportVector vectorId="vec55"/>
				    <SupportVector vectorId="vec56"/>
				    <SupportVector vectorId="vec57"/>
				    <SupportVector vectorId="vec58"/>
				    <SupportVector vectorId="vec59"/>
				    <SupportVector vectorId="vec60"/>
				    <SupportVector vectorId="vec61"/>
				    <SupportVector vectorId="vec62"/>
				    <SupportVector vectorId="vec63"/>
				    <SupportVector vectorId="vec64"/>
				    <SupportVector vectorId="vec65"/>
				    <SupportVector vectorId="vec66"/>
				    <SupportVector vectorId="vec67"/>
				    <SupportVector vectorId="vec68"/>
				    <SupportVector vectorId="vec69"/>
				    <SupportVector vectorId="vec70"/>
				    <SupportVector vectorId="vec71"/>
				    <SupportVector vectorId="vec72"/>
				    <SupportVector vectorId="vec73"/>
				    <SupportVector vectorId="vec74"/>
				    <SupportVector vectorId="vec75"/>
				    <SupportVector vectorId="vec76"/>
				    <SupportVector vectorId="vec77"/>
				    <SupportVector vectorId="vec78"/>
				    <SupportVector vectorId="vec79"/>
				    <SupportVector vectorId="vec80"/>
				    <SupportVector vectorId="vec81"/>
				    <SupportVector vectorId="vec82"/>
				    <SupportVector vectorId="vec83"/>
				    <SupportVector vectorId="vec84"/>
				    <SupportVector vectorId="vec85"/>
				    <SupportVector vectorId="vec86"/>
				    <SupportVector vectorId="vec87"/>
				    <SupportVector vectorId="vec88"/>
				    <SupportVector vectorId="vec89"/>
				    <SupportVector vectorId="vec90"/>
				    <SupportVector vectorId="vec91"/>
				    <SupportVector vectorId="vec92"/>
				    <SupportVector vectorId="vec93"/>
				    <SupportVector vectorId="vec94"/>
				    <SupportVector vectorId="vec95"/>
				    <SupportVector vectorId="vec96"/>
				    <SupportVector vectorId="vec97"/>
				    <SupportVector vectorId="vec98"/>
				    <SupportVector vectorId="vec99"/>
				    <SupportVector vectorId="vec100"/>
				    <SupportVector vectorId="vec101"/>
				    <SupportVector vectorId="vec102"/>
				    <SupportVector vectorId="vec103"/>
				    <SupportVector vectorId="vec104"/>
				    <SupportVector vectorId="vec105"/>
				    <SupportVector vectorId="vec106"/>
				    <SupportVector vectorId="vec107"/>
				    <SupportVector vectorId="vec108"/>
				    <SupportVector vectorId="vec109"/>
				    <SupportVector vectorId="vec110"/>
				    <SupportVector vectorId="vec111"/>
				    <SupportVector vectorId="vec112"/>
				    <SupportVector vectorId="vec113"/>
				    <SupportVector vectorId="vec114"/>
				    <SupportVector vectorId="vec115"/>
				    <SupportVector vectorId="vec116"/>
				    <SupportVector vectorId="vec117"/>
				    <SupportVector vectorId="vec118"/>
				    <SupportVector vectorId="vec119"/>
				    <SupportVector vectorId="vec120"/>
				    <SupportVector vectorId="vec121"/>
				    <SupportVector vectorId="vec122"/>
				    <SupportVector vectorId="vec123"/>
				    <SupportVector vectorId="vec124"/>
				    <SupportVector vectorId="vec125"/>
				    <SupportVector vectorId="vec126"/>
				    <SupportVector vectorId="vec127"/>
				    <SupportVector vectorId="vec128"/>
				    <SupportVector vectorId="vec129"/>
				    <SupportVector vectorId="vec130"/>
				    <SupportVector vectorId="vec131"/>
				    <SupportVector vectorId="vec132"/>
				    <SupportVector vectorId="vec133"/>
				    <SupportVector vectorId="vec134"/>
				    <SupportVector vectorId="vec135"/>
				    <SupportVector vectorId="vec136"/>
				    <SupportVector vectorId="vec137"/>
				    <SupportVector vectorId="vec138"/>
				    <SupportVector vectorId="vec139"/>
				    <SupportVector vectorId="vec140"/>
				    <SupportVector vectorId="vec141"/>
				    <SupportVector vectorId="vec142"/>
				    <SupportVector vectorId="vec143"/>
				    <SupportVector vectorId="vec144"/>
				    <SupportVector vectorId="vec145"/>
				    <SupportVector vectorId="vec146"/>
				    <SupportVector vectorId="vec147"/>
				    <SupportVector vectorId="vec148"/>
				    <SupportVector vectorId="vec149"/>
				    <SupportVector vectorId="vec150"/>
				    <SupportVector vectorId="vec151"/>
				    <SupportVector vectorId="vec152"/>
				    <SupportVector vectorId="vec153"/>
				    <SupportVector vectorId="vec154"/>
				    <SupportVector vectorId="vec155"/>
				    <SupportVector vectorId="vec156"/>
				    <SupportVector vectorId="vec157"/>
				    <SupportVector vectorId="vec158"/>
				    <SupportVector vectorId="vec159"/>
				    <SupportVector vectorId="vec160"/>
				    <SupportVector vectorId="vec161"/>
				    <SupportVector vectorId="vec162"/>
				    <SupportVector vectorId="vec163"/>
				    <SupportVector vectorId="vec164"/>
				    <SupportVector vectorId="vec165"/>
				    <SupportVector vectorId="vec166"/>
				    <SupportVector vectorId="vec167"/>
				    <SupportVector vectorId="vec168"/>
				    <SupportVector vectorId="vec169"/>
				    <SupportVector vectorId="vec170"/>
				    <SupportVector vectorId="vec171"/>
				    <SupportVector vectorId="vec172"/>
				    <SupportVector vectorId="vec173"/>
				    <SupportVector vectorId="vec174"/>
				    <SupportVector vectorId="vec175"/>
				    <SupportVector vectorId="vec176"/>
				    <SupportVector vectorId="vec177"/>
				    <SupportVector vectorId="vec178"/>
				    <SupportVector vectorId="vec179"/>
				    <SupportVector vectorId="vec180"/>
				    <SupportVector vectorId="vec181"/>
				    <SupportVector vectorId="vec182"/>
				    <SupportVector vectorId="vec183"/>
				    <SupportVector vectorId="vec184"/>
				    <SupportVector vectorId="vec185"/>
				    <SupportVector vectorId="vec186"/>
				    <SupportVector vectorId="vec187"/>
				    <SupportVector vectorId="vec188"/>
				    <SupportVector vectorId="vec189"/>
				    <SupportVector vectorId="vec190"/>
				    <SupportVector vectorId="vec191"/>
				    <SupportVector vectorId="vec192"/>
				    <SupportVector vectorId="vec193"/>
				    <SupportVector vectorId="vec194"/>
				    <SupportVector vectorId="vec195"/>
				    <SupportVector vectorId="vec196"/>
				    <SupportVector vectorId="vec197"/>
				    <SupportVector vectorId="vec198"/>
				    <SupportVector vectorId="vec199"/>
				    <SupportVector vectorId="vec200"/>
				    <SupportVector vectorId="vec201"/>
				    <SupportVector vectorId="vec202"/>
				    <SupportVector vectorId="vec203"/>
				    <SupportVector vectorId="vec204"/>
				    <SupportVector vectorId="vec205"/>
				    <SupportVector vectorId="vec206"/>
				    <SupportVector vectorId="vec207"/>
				    <SupportVector vectorId="vec208"/>
				    <SupportVector vectorId="vec209"/>
				    <SupportVector vectorId="vec210"/>
				    <SupportVector vectorId="vec211"/>
				    <SupportVector vectorId="vec212"/>
				    <SupportVector vectorId="vec213"/>
				    <SupportVector vectorId="vec214"/>
				    <SupportVector vectorId="vec215"/>
			</SupportVectors>
			  <Coefficients absoluteValue="-1.16757345051158" numberOfCoefficients="215">
				    <Coefficient value="-10"/>
				    <Coefficient value="-10"/>
				    <Coefficient value="-10"/>
				    <Coefficient value="-10"/>
				    <Coefficient value="-10"/>
				    <Coefficient value="10"/>
				    <Coefficient value="-10"/>
				    <Coefficient value="10"/>
				    <Coefficient value="-10"/>
				    <Coefficient value="-0.88146707658636"/>
				    <Coefficient value="-10"/>
				    <Coefficient value="-10"/>
				    <Coefficient value="-10"/>
				    <Coefficient value="-10"/>
				    <Coefficient value="-10"/>
				    <Coefficient value="-10"/>
				    <Coefficient value="-10"/>
				    <Coefficient value="-10"/>
				    <Coefficient value="10"/>
				    <Coefficient value="-10"/>
				    <Coefficient value="-6.535982760156"/>
				    <Coefficient value="-10"/>
				    <Coefficient value="10"/>
				    <Coefficient value="2.16737636436762"/>
				    <Coefficient value="-10"/>
				    <Coefficient value="-10"/>
				    <Coefficient value="-10"/>
				    <Coefficient value="-10"/>
				    <Coefficient value="-10"/>
				    <Coefficient value="-10"/>
				    <Coefficient value="-10"/>
				    <Coefficient value="-10"/>
				    <Coefficient value="3.18241085802572"/>
				    <Coefficient value="-10"/>
				    <Coefficient value="-10"/>
				    <Coefficient value="10"/>
				    <Coefficient value="-10"/>
				    <Coefficient value="-10"/>
				    <Coefficient value="-10"/>
				    <Coefficient value="-2.39628964553234"/>
				    <Coefficient value="-10"/>
				    <Coefficient value="-10"/>
				    <Coefficient value="-10"/>
				    <Coefficient value="-10"/>
				    <Coefficient value="-10"/>
				    <Coefficient value="-10"/>
				    <Coefficient value="-10"/>
				    <Coefficient value="-10"/>
				    <Coefficient value="-8.8345305077781"/>
				    <Coefficient value="-10"/>
				    <Coefficient value="-10"/>
				    <Coefficient value="-10"/>
				    <Coefficient value="-10"/>
				    <Coefficient value="-10"/>
				    <Coefficient value="-10"/>
				    <Coefficient value="-10"/>
				    <Coefficient value="-10"/>
				    <Coefficient value="-10"/>
				    <Coefficient value="-10"/>
				    <Coefficient value="-10"/>
				    <Coefficient value="-10"/>
				    <Coefficient value="-10"/>
				    <Coefficient value="-4.18645042575776"/>
				    <Coefficient value="-10"/>
				    <Coefficient value="-10"/>
				    <Coefficient value="-10"/>
				    <Coefficient value="-10"/>
				    <Coefficient value="-10"/>
				    <Coefficient value="-10"/>
				    <Coefficient value="-10"/>
				    <Coefficient value="-10"/>
				    <Coefficient value="-10"/>
				    <Coefficient value="-10"/>
				    <Coefficient value="-10"/>
				    <Coefficient value="10"/>
				    <Coefficient value="-10"/>
				    <Coefficient value="10"/>
				    <Coefficient value="10"/>
				    <Coefficient value="-10"/>
				    <Coefficient value="-10"/>
				    <Coefficient value="-10"/>
				    <Coefficient value="-10"/>
				    <Coefficient value="-10"/>
				    <Coefficient value="9.87600915781298"/>
				    <Coefficient value="-10"/>
				    <Coefficient value="10"/>
				    <Coefficient value="10"/>
				    <Coefficient value="10"/>
				    <Coefficient value="10"/>
				    <Coefficient value="10"/>
				    <Coefficient value="-10"/>
				    <Coefficient value="4.0523080422403"/>
				    <Coefficient value="-0.00511409419758769"/>
				    <Coefficient value="10"/>
				    <Coefficient value="-4.53807388922149"/>
				    <Coefficient value="-2.56154966223524"/>
				    <Coefficient value="10"/>
				    <Coefficient value="-10"/>
				    <Coefficient value="1.56439914654764"/>
				    <Coefficient value="10"/>
				    <Coefficient value="10"/>
				    <Coefficient value="-1.44632830166022"/>
				    <Coefficient value="10"/>
				    <Coefficient value="10"/>
				    <Coefficient value="10"/>
				    <Coefficient value="6.16215063124544"/>
				    <Coefficient value="10"/>
				    <Coefficient value="10"/>
				    <Coefficient value="10"/>
				    <Coefficient value="10"/>
				    <Coefficient value="-10"/>
				    <Coefficient value="10"/>
				    <Coefficient value="6.32227254814311"/>
				    <Coefficient value="10"/>
				    <Coefficient value="1.31793894858319"/>
				    <Coefficient value="10"/>
				    <Coefficient value="10"/>
				    <Coefficient value="0.160896736713934"/>
				    <Coefficient value="10"/>
				    <Coefficient value="-10"/>
				    <Coefficient value="10"/>
				    <Coefficient value="10"/>
				    <Coefficient value="10"/>
				    <Coefficient value="10"/>
				    <Coefficient value="10"/>
				    <Coefficient value="1.80730349827301"/>
				    <Coefficient value="10"/>
				    <Coefficient value="10"/>
				    <Coefficient value="-10"/>
				    <Coefficient value="10"/>
				    <Coefficient value="10"/>
				    <Coefficient value="-1.30917044948302"/>
				    <Coefficient value="6.02974106478849"/>
				    <Coefficient value="-10"/>
				    <Coefficient value="10"/>
				    <Coefficient value="10"/>
				    <Coefficient value="-5.41008360173567"/>
				    <Coefficient value="-10"/>
				    <Coefficient value="10"/>
				    <Coefficient value="10"/>
				    <Coefficient value="10"/>
				    <Coefficient value="10"/>
				    <Coefficient value="10"/>
				    <Coefficient value="10"/>
				    <Coefficient value="10"/>
				    <Coefficient value="-4.66001677604407"/>
				    <Coefficient value="10"/>
				    <Coefficient value="-10"/>
				    <Coefficient value="10"/>
				    <Coefficient value="10"/>
				    <Coefficient value="10"/>
				    <Coefficient value="10"/>
				    <Coefficient value="4.65928096227981"/>
				    <Coefficient value="10"/>
				    <Coefficient value="-10"/>
				    <Coefficient value="10"/>
				    <Coefficient value="10"/>
				    <Coefficient value="8.09591707547494"/>
				    <Coefficient value="5.13586262060065"/>
				    <Coefficient value="10"/>
				    <Coefficient value="10"/>
				    <Coefficient value="-10"/>
				    <Coefficient value="-10"/>
				    <Coefficient value="10"/>
				    <Coefficient value="10"/>
				    <Coefficient value="10"/>
				    <Coefficient value="10"/>
				    <Coefficient value="10"/>
				    <Coefficient value="10"/>
				    <Coefficient value="-5.72580335537532"/>
				    <Coefficient value="2.50210713806221"/>
				    <Coefficient value="10"/>
				    <Coefficient value="10"/>
				    <Coefficient value="-10"/>
				    <Coefficient value="7.57238416275196"/>
				    <Coefficient value="10"/>
				    <Coefficient value="10"/>
				    <Coefficient value="10"/>
				    <Coefficient value="10"/>
				    <Coefficient value="-10"/>
				    <Coefficient value="10"/>
				    <Coefficient value="10"/>
				    <Coefficient value="-10"/>
				    <Coefficient value="10"/>
				    <Coefficient value="-10"/>
				    <Coefficient value="10"/>
				    <Coefficient value="10"/>
				    <Coefficient value="10"/>
				    <Coefficient value="10"/>
				    <Coefficient value="-10"/>
				    <Coefficient value="10"/>
				    <Coefficient value="10"/>
				    <Coefficient value="-5.91910946648694"/>
				    <Coefficient value="-10"/>
				    <Coefficient value="10"/>
				    <Coefficient value="-1.2758027521372"/>
				    <Coefficient value="10"/>
				    <Coefficient value="3.061110422799"/>
				    <Coefficient value="10"/>
				    <Coefficient value="10"/>
				    <Coefficient value="10"/>
				    <Coefficient value="-1.40566806526507"/>
				    <Coefficient value="-3.63144883798062"/>
				    <Coefficient value="10"/>
				    <Coefficient value="10"/>
				    <Coefficient value="10"/>
				    <Coefficient value="-10"/>
				    <Coefficient value="-10"/>
				    <Coefficient value="6.60912754433853"/>
				    <Coefficient value="10"/>
				    <Coefficient value="-10"/>
				    <Coefficient value="-2.17758283636952"/>
				    <Coefficient value="-0.400142119202717"/>
				    <Coefficient value="2.12756001113932"/>
				    <Coefficient value="0.894457689017376"/>
			</Coefficients>
		</SupportVectorMachine>
	</SupportVectorMachineModel>
</PMML>
